# Supplementary material for: Cargo proteins in extracellular vesicles: potential for novel therapeutics in non-alcoholic steatohepatitis
Source: J Nanobiotechnology. 2021 Nov 17;19:372. doi: 10.1186/s12951-021-01120-y (PMC8600817; doi:10.1186/s12951-021-01120-y)
Supplement: Supplementary file 2 — Additional file 2: Table S3. Proteomic analysis of exosomal proteins in iMSC-EV and pan PPAR-iMSC-EV. Table S4. Pan PPAR-iMSC-EV-induced differentially expressed genes in fatty acid-treated HepG2 cells. Table S5. Fatty acid-induced differentially expressed genes in HepG2 cells. Table S6. Representative KEGG pathways enriched with fatty acid-induced differentially expressed genes in HepG2 cells. Table S7. Connectivity map analysis of drugs and their target genes similar to that in the pan PPAR-iMSC-EV group. Table S8. KEGG enrichment analysis of pan PPAR-iMSC-EV signatures. [file 12951_2021_1120_MOESM2_ESM.xlsx]

## Sheet: Table S3
Table S3. Proteomic analysis of exosomal proteins in iMSC-EV and pan PPAR-iMSC-EV
Number	Accession	Description	Sum PEP Score	Coverage [%]	# Peptides	# PSMs	# Unique Peptides	# AAs	MW [kDa]	Calc. pI	Score Sequest HT: Sequest HT	Abundances
												iMSC-EV	Pan PPAR-iMSC-EV
19	P51884	Lumican OS=Homo sapiens OX=9606 GN=LUM PE=1 SV=2	6.959	5	1	8	1	338	38.4	6.61	26.68		200
35	P11717	Cation-independent mannose-6-phosphate receptor OS=Homo sapiens OX=9606 GN=IGF2R PE=1 SV=3	1.939	0	1	1	1	2491	274.2	5.94	2.23	200
40	O00468	Agrin OS=Homo sapiens OX=9606 GN=AGRN PE=1 SV=6	1.52	1	1	1	1	2068	217.2	6.39	2.45		200
7	P24821	Tenascin OS=Homo sapiens OX=9606 GN=TNC PE=1 SV=3	22.061	6	7	13	7	2201	240.7	4.89	41.86	3.6	196.4
26	P02647	Apolipoprotein A-I OS=Homo sapiens OX=9606 GN=APOA1 PE=1 SV=1	4.139	6	1	5	1	267	30.8	5.76	16.84	8.7	191.3
30	P04004	Vitronectin OS=Homo sapiens OX=9606 GN=VTN PE=1 SV=1	3.413	3	1	10	1	478	54.3	5.8	37.15	8.9	191.1
23	P60033	CD81 antigen OS=Homo sapiens OX=9606 GN=CD81 PE=1 SV=1	5.66	17	2	5	2	236	25.8	5.29	16.14	16.2	183.8
34	P21810	Biglycan OS=Homo sapiens OX=9606 GN=BGN PE=1 SV=2	2.028	3	1	4	1	368	41.6	7.52	11.74	25.4	174.6
6	Q15582	Transforming growth factor-beta-induced protein ig-h3 OS=Homo sapiens OX=9606 GN=TGFBI PE=1 SV=1	27.183	18	8	37	8	683	74.6	7.71	130.25	28.4	171.6
13	P02774	Vitamin D-binding protein OS=Homo sapiens OX=9606 GN=GC PE=1 SV=2	9.426	8	2	4	2	474	52.9	5.45	21.51	31.7	168.3
29	P62979	Ubiquitin-40S ribosomal protein S27a OS=Homo sapiens OX=9606 GN=RPS27A PE=1 SV=2	3.67	10	1	1	1	156	18	9.64	4.43	44	156
5	P07996	Thrombospondin-1 OS=Homo sapiens OX=9606 GN=THBS1 PE=1 SV=2	41.81	19	15	47	15	1170	129.3	4.94	147.02	44.3	155.7
42	Q9UMR2	ATP-dependent RNA helicase DDX19B OS=Homo sapiens OX=9606 GN=DDX19B PE=1 SV=1	1.31	4	1	1	1	479	53.9	6.3	2.51	51.5	148.5
24	P07477	Trypsin-1 OS=Homo sapiens OX=9606 GN=PRSS1 PE=1 SV=1	5.505	8	1	6	1	247	26.5	6.51	22.05	54.2	145.8
37	Q8WUT4	Leucine-rich repeat neuronal protein 4 OS=Homo sapiens OX=9606 GN=LRRN4 PE=2 SV=3	1.569	3	1	4	1	740	78.8	7.2	13.93	56.9	143.1
1	P02751	Fibronectin OS=Homo sapiens OX=9606 GN=FN1 PE=1 SV=4	219.069	39	56	284	56	2386	262.5	5.71	929.52	57	143
33	P02788	Lactotransferrin OS=Homo sapiens OX=9606 GN=LTF PE=1 SV=6	2.145	2	1	6	1	710	78.1	8.12	15.03	58.2	141.8
11	P20742	Pregnancy zone protein OS=Homo sapiens OX=9606 GN=PZP PE=1 SV=4	11.789	2	3	66	1	1482	163.8	6.38	159.49	60.6	139.4
9	P35908	Keratin, type II cytoskeletal 2 epidermal OS=Homo sapiens OX=9606 GN=KRT2 PE=1 SV=2	17.842	14	8	48	5	639	65.4	8	151.8	69	131
18	P02452	Collagen alpha-1(I) chain OS=Homo sapiens OX=9606 GN=COL1A1 PE=1 SV=5	7.618	3	3	8	3	1464	138.9	5.8	23.38	81.9	118.1
25	P02771	Alpha-fetoprotein OS=Homo sapiens OX=9606 GN=AFP PE=1 SV=1	5.291	4	2	6	2	609	68.6	5.68	20.49	89.8	110.2
41	Q06033	Inter-alpha-trypsin inhibitor heavy chain H3 OS=Homo sapiens OX=9606 GN=ITIH3 PE=1 SV=2	1.414	1	1	2	1	890	99.8	5.74	4.66	90.9	109.1
8	P02768	Serum albumin OS=Homo sapiens OX=9606 GN=ALB PE=1 SV=2	21.494	9	5	383	5	609	69.3	6.28	1083.93	99.9	100.1
22	P60709	Actin, cytoplasmic 1 OS=Homo sapiens OX=9606 GN=ACTB PE=1 SV=1	5.711	9	2	7	2	375	41.7	5.48	20.56	101	99
15	P19823	Inter-alpha-trypsin inhibitor heavy chain H2 OS=Homo sapiens OX=9606 GN=ITIH2 PE=1 SV=2	8.257	7	4	19	4	946	106.4	6.86	49.4	101.6	98.4
36	P05543	Thyroxine-binding globulin OS=Homo sapiens OX=9606 GN=SERPINA7 PE=1 SV=2	1.885	2	1	4	1	415	46.3	6.3	12.64	106.8	93.2
10	P01024	Complement C3 OS=Homo sapiens OX=9606 GN=C3 PE=1 SV=2	16.054	4	4	21	4	1663	187	6.4	61.4	108	92
2	P04264	Keratin, type II cytoskeletal 1 OS=Homo sapiens OX=9606 GN=KRT1 PE=1 SV=6	51.137	33	17	121	15	644	66	8.12	378.65	109.4	90.6
3	P35527	Keratin, type I cytoskeletal 9 OS=Homo sapiens OX=9606 GN=KRT9 PE=1 SV=3	48.348	39	14	81	14	623	62	5.24	287.3	109.6	90.4
39	P01008	Antithrombin-III OS=Homo sapiens OX=9606 GN=SERPINC1 PE=1 SV=1	1.547	2	1	2	1	464	52.6	6.71	4.92	109.9	90.1
31	P08697	Alpha-2-antiplasmin OS=Homo sapiens OX=9606 GN=SERPINF2 PE=1 SV=3	2.407	2	1	6	1	491	54.5	6.29	17.75	122.8	77.2
14	P02765	Alpha-2-HS-glycoprotein OS=Homo sapiens OX=9606 GN=AHSG PE=1 SV=2	9.379	5	3	48	3	367	39.3	5.72	126.76	124.9	75.1
4	P13645	Keratin, type I cytoskeletal 10 OS=Homo sapiens OX=9606 GN=KRT10 PE=1 SV=6	42.884	31	16	80	16	584	58.8	5.21	224.39	125.1	74.9
21	P68363	Tubulin alpha-1B chain OS=Homo sapiens OX=9606 GN=TUBA1B PE=1 SV=1	6.185	10	3	4	3	451	50.1	5.06	13.74	125.1	74.9
38	P11166	Solute carrier family 2, facilitated glucose transporter member 1 OS=Homo sapiens OX=9606 GN=SLC2A1 PE=1 SV=2	1.558	2	1	2	1	492	54	8.72	4.95	127	73
20	P69905	Hemoglobin subunit alpha OS=Homo sapiens OX=9606 GN=HBA1 PE=1 SV=2	6.396	22	2	14	2	142	15.2	8.68	25.79	127.7	72.3
32	Q13103	Secreted phosphoprotein 24 OS=Homo sapiens OX=9606 GN=SPP2 PE=1 SV=1	2.285	6	1	1	1	211	24.3	8.32	2.31	128.8	71.2
16	P00734	Prothrombin OS=Homo sapiens OX=9606 GN=F2 PE=1 SV=2	7.767	4	3	17	3	622	70	5.9	33.56	129.2	70.8
17	P13647	Keratin, type II cytoskeletal 5 OS=Homo sapiens OX=9606 GN=KRT5 PE=1 SV=3	7.62	7	4	13	3	590	62.3	7.74	42.53	135.9	64.1
12	P01023	Alpha-2-macroglobulin OS=Homo sapiens OX=9606 GN=A2M PE=1 SV=3	11.052	3	4	76	2	1474	163.2	6.46	180.74	139.4	60.6
28	P02042	Hemoglobin subunit delta OS=Homo sapiens OX=9606 GN=HBD PE=1 SV=2	3.806	13	2	20	2	147	16	8.05	45.68	140.6	59.4
27	Q9H4B7	Tubulin beta-1 chain OS=Homo sapiens OX=9606 GN=TUBB1 PE=1 SV=1	3.834	4	2	5	2	451	50.3	5.17	11.99	165.3	34.7

## Sheet: Table S4
Table S4. Pan PPAR-iMSC-EV-induced differentially expressed genes in fatty acid-treated HepG2 cells
Gene Symbol	Gene Description	iMSC-EV	Pan PPAR-iMSC-EV	Fold Change (Pan PPAR-iMSC-EV/iMSC-EV)
OSTCP1	oligosaccharyltransferase complex subunit pseudogene 1	2.32151	3.72844	2.65172
RPL23AP60	ribosomal protein L23a pseudogene 60	0.8126	2.21208	2.63807
NAIP	NLR family, apoptosis inhibitory protein	1.9739	3.32171	2.54526
TRIM48	tripartite motif containing 48	1.46838	2.6997	2.34782
NFKBIA	nuclear factor of kappa light polypeptide gene enhancer in B-cells inhibitor, alpha	6.39872	7.6227	2.3359
CXCL6	chemokine (C-X-C motif) ligand 6	2.29109	3.5053	2.32014
RASL12	RAS-like, family 12	1.91263	3.11935	2.30812
NEAT1	nuclear paraspeckle assembly transcript 1 (non-protein coding)	3.02359	4.20825	2.2731
CXCL8	chemokine (C-X-C motif) ligand 8	4.02299	5.19948	2.26026
SNORD42A	small nucleolar RNA, C/D box 42A	1.68082	2.84795	2.24565
TRAJ7	T cell receptor alpha joining 7	1.88956	3.00939	2.17321
KIR3DL2	killer cell immunoglobulin-like receptor, three domains, long cytoplasmic tail, 2	3.30018	4.40371	2.1488
LINC00322	long intergenic non-protein coding RNA 322	2.76712	3.86196	2.13589
MGAM2	maltase-glucoamylase 2 (putative)	2.70036	3.77167	2.10134
IGHD	immunoglobulin heavy constant delta	2.85041	3.90172	2.07241
IGHV3-38	immunoglobulin heavy variable 3-38 (non-functional)	2.80982	3.83787	2.03927
IGLV3-10	immunoglobulin lambda variable 3-10	3.05187	4.06818	2.02274
DGCR9	DiGeorge syndrome critical region gene 9 (non-protein coding)	2.69765	3.71248	2.02067
LOC389033	placenta-specific 9 pseudogene	2.70791	3.72228	2.02002
IL6	interleukin 6	5.03464	6.04723	2.01753
CASC16	cancer susceptibility candidate 16 (non-protein coding)	2.2718	3.2832	2.01587
IGKV2-24	immunoglobulin kappa variable 2-24	1.16157	2.15322	1.98846
TRAV20	T cell receptor alpha variable 20	0.82646	1.81563	1.98504
ARHGAP26-IT1	ARHGAP26 intronic transcript 1	2.74947	3.73563	1.9809
MHRT	myosin heavy chain-associated RNA transcript	3.80964	4.7927	1.97665
DCHS1	dachsous cadherin-related 1	2.53455	3.51468	1.97264
TNFAIP3	tumor necrosis factor, alpha-induced protein 3	8.02265	8.99747	1.9654
SNAR-E	small ILF3/NF90-associated RNA E	4.4695	5.43445	1.952
TMLHE-AS1	TMLHE antisense RNA 1	2.73501	3.69437	1.94445
LINC01554	long intergenic non-protein coding RNA 1554	2.42112	3.37959	1.94325
LOC728093	putative POM121-like protein 1-like	1.85323	2.80844	1.93886
LOC441081	POM121 membrane glycoprotein (rat) pseudogene	1.85323	2.80844	1.93886
LOC102724994	putative POM121-like protein 1-like	1.85323	2.80844	1.93886
HEMGN	hemogen	1.94	2.88785	1.929
TRAJ53	T cell receptor alpha joining 53	1.61698	2.55572	1.91685
FAM86JP	family with sequence similarity 86, member A pseudogene	1.67184	2.6017	1.90509
LOC105373386	formin-like protein 5	2.35004	3.27297	1.89596
SNAR-H	small ILF3/NF90-associated RNA H	1.63384	2.55435	1.89278
SNORD114-1	small nucleolar RNA, C/D box 114-1	2.97431	3.88347	1.87795
SNAR-B2	small ILF3/NF90-associated RNA B2	4.38726	5.29495	1.87604
ADRA2A	adrenoceptor alpha 2A	2.91727	3.82287	1.87332
PTX3	pentraxin 3, long	5.78949	6.68083	1.8549
TRAJ5	T cell receptor alpha joining 5	2.62369	3.51466	1.85442
LOC401261	zinc finger protein ZIC 5	2.95345	3.83666	1.84448
PAPOLB	poly(A) polymerase beta	2.33922	3.21445	1.8343
RNF31	ring finger protein 31	3.75636	4.62874	1.83068
EDDM3A	epididymal protein 3A	1.67397	2.54206	1.82525
KCNH2	potassium channel, voltage gated eag related subfamily H, member 2	4.17427	5.03901	1.82101
SPDYE4	speedy/RINGO cell cycle regulator family member E4	2.64122	3.50528	1.82015
IFIT5	interferon-induced protein with tetratricopeptide repeats 5	2.89189	3.74916	1.81161
SULT1A2	sulfotransferase family 1A member 2	3.50523	4.34931	1.79512
TEX13A	testis expressed 13A	3.22214	4.05916	1.78636
DPRX	divergent-paired related homeobox	3.59016	4.42402	1.78245
LINC00202-2	long intergenic non-protein coding RNA 202-2	2.59566	3.42315	1.77459
OSM	oncostatin M	3.18003	4.00552	1.77214
HSPA12A	heat shock 70kDa protein 12A	3.02848	3.85195	1.76966
TRBV5-6	T cell receptor beta variable 5-6	2.70009	3.5231	1.76909
PMFBP1	polyamine modulated factor 1 binding protein 1	3.21648	4.03852	1.7679
NUDT2	nudix hydrolase 2	3.152	3.96995	1.7629
ULBP1	UL16 binding protein 1	1.23175	2.04499	1.75715
ZNF479	zinc finger protein 479	2.23455	3.04403	1.75258
TMEM31	transmembrane protein 31	2.17545	2.98487	1.75251
PYY	peptide YY	3.78434	4.59144	1.74969
CD48	CD48 molecule	2.6719	3.47758	1.74797
KLHL31	kelch-like family member 31	2.24618	3.05131	1.7473
LINC00341	long intergenic non-protein coding RNA 341	2.44283	3.24512	1.74387
TSPY2	testis specific protein, Y-linked 2	1.8296	2.62962	1.74113
MUCL1	mucin-like 1	2.11504	2.91313	1.7388
SPINK9	serine peptidase inhibitor, Kazal type 9	1.81725	2.61429	1.73753
SNORA80B	small nucleolar RNA, H/ACA box 80B	3.65862	4.45409	1.73564
TPTEP1	transmembrane phosphatase with tensin homology pseudogene 1	4.72708	5.51772	1.72984
ZC3H12A	zinc finger CCCH-type containing 12A	4.9234	5.71276	1.72831
TRAJ61	T cell receptor alpha joining 61 (non-functional)	1.50175	2.28591	1.72209
SSX6	synovial sarcoma, X breakpoint 6 (pseudogene)	1.9514	2.73469	1.72105
LINC00551	long intergenic non-protein coding RNA 551	1.95244	2.73403	1.71902
LILRB2	leukocyte immunoglobulin-like receptor, subfamily B (with TM and ITIM domains), member 2	2.91053	3.68979	1.71625
IFNA4	interferon, alpha 4	2.78946	3.56866	1.71618
FKBP9P1	FK506 binding protein 9 pseudogene 1	2.47936	3.25744	1.71485
KRT34	keratin 34, type I	1.67436	2.45177	1.71405
CGB	chorionic gonadotropin, beta polypeptide	5.25176	6.0286	1.71337
HYDIN2	HYDIN2, axonemal central pair apparatus protein (pseudogene)	4.16739	4.93736	1.70523
SMCR2	Smith-Magenis syndrome chromosome region, candidate 2 (non-protein coding)	3.44484	4.21078	1.70048
MRAS	muscle RAS oncogene homolog	3.36089	4.12561	1.69904
GSTA3	glutathione S-transferase alpha 3	2.65966	3.42167	1.69585
CLEC4G	C-type lectin domain family 4, member G	4.43224	5.19328	1.69471
SLA2	Src-like-adaptor 2	3.34653	4.10589	1.69274
TELO2	telomere maintenance 2	3.96863	4.7279	1.69263
SLC12A8	solute carrier family 12, member 8	3.68486	4.4432	1.69154
LOC389765	kinesin family member 27 pseudogene	2.66604	3.42337	1.69036
LOC653653	adaptor-related protein complex 1, sigma 2 subunit pseudogene	2.79519	3.54818	1.68528
ZNF565	zinc finger protein 565	4.54359	5.2933	1.68145
KRTAP10-7	keratin associated protein 10-7	2.96303	3.71191	1.68049
SNAR-C4	small ILF3/NF90-associated RNA C4	4.49015	5.2386	1.67999
SNAR-C3	small ILF3/NF90-associated RNA C3	4.49015	5.2386	1.67999
CD177	CD177 molecule	3.85485	4.59929	1.67532
ZBTB46-AS1	ZBTB46 antisense RNA 1	3.3862	4.13	1.67458
CEBPD	CCAAT/enhancer binding protein (C/EBP), delta	7.90819	8.64968	1.6719
LARS2-AS1	LARS2 antisense RNA 1	2.96912	3.7096	1.67073
BRICD5	BRICHOS domain containing 5	4.15299	4.88975	1.66643
CEP152	centrosomal protein 152kDa	1.78415	2.52056	1.66603
ANXA9	annexin A9	3.47023	4.20531	1.66449
KRTAP12-2	keratin associated protein 12-2	1.90279	2.63783	1.66444
C1orf194	chromosome 1 open reading frame 194	2.17786	2.91264	1.66414
SPRR1A	small proline-rich protein 1A	2.53759	3.27141	1.66304
TMEM183A	transmembrane protein 183A	3.28813	4.02149	1.66251
HIST1H3H	histone cluster 1, H3h	1.32524	2.0552	1.65859
IGHG1	immunoglobulin heavy constant gamma 1 (G1m marker)	1.63272	2.36229	1.65814
KRT14	keratin 14, type I	3.44107	4.17054	1.65803
S100B	S100 calcium binding protein B	2.80034	3.52936	1.65751
LINC01582	long intergenic non-protein coding RNA 1582	3.51297	4.24153	1.65698
SNORA16B	small nucleolar RNA, H/ACA box 16B	2.69361	3.42127	1.65595
CARS2	cysteinyl-tRNA synthetase 2, mitochondrial (putative)	2.95789	3.68528	1.65564
BTN2A1	butyrophilin, subfamily 2, member A1	3.64075	4.36801	1.65549
ZNF560	zinc finger protein 560	2.61586	3.34135	1.65346
OR2A7	olfactory receptor, family 2, subfamily A, member 7	1.58361	2.30811	1.65233
GPR119	G protein-coupled receptor 119	1.93759	2.65948	1.64934
LOC644669	ankyrin repeat domain 30B pseudogene	2.66051	3.38166	1.6485
PPP2R2B	protein phosphatase 2, regulatory subunit B, beta	2.68884	3.40906	1.64743
INHBA	inhibin beta A	5.9252	6.64362	1.64538
TRBV5-4	T cell receptor beta variable 5-4	2.75743	3.47461	1.64396
IGLV3-32	immunoglobulin lambda variable 3-32 (non-functional)	2.86877	3.58502	1.64291
NSUN5	NOP2/Sun domain family, member 5	4.40685	5.12171	1.64132
BSX	brain-specific homeobox	4.5796	5.2933	1.64
ASB9	ankyrin repeat and SOCS box containing 9	4.5056	5.21922	1.63991
NFKB2	nuclear factor of kappa light polypeptide gene enhancer in B-cells 2 (p49/p100)	5.65976	6.36956	1.63558
OR2V1	olfactory receptor, family 2, subfamily V, member 1	3.51271	4.22049	1.63329
SULT1C3	sulfotransferase family 1C member 3	1.75818	2.46308	1.63003
TRGV2	T cell receptor gamma variable 2	3.357	4.06137	1.62943
CDY2A	chromodomain protein, Y-linked, 2A	2.33177	3.03569	1.62892
CYP4F24P	cytochrome P450, family 4, subfamily F, polypeptide 24, pseudogene	1.62123	2.32387	1.62748
KCNAB1	potassium channel, voltage gated subfamily A regulatory beta subunit 1	2.37874	3.08129	1.62738
CMA1	chymase 1, mast cell	2.7867	3.48821	1.62621
PPP1R2P3	protein phosphatase 1, regulatory (inhibitor) subunit 2 pseudogene 3	1.96741	2.66792	1.62508
TCEB3CL2	transcription elongation factor B polypeptide 3C-like 2	2.12224	2.81912	1.62099
VN1R2	vomeronasal 1 receptor 2	2.70894	3.40522	1.62032
INSL6	insulin-like 6	2.33935	3.03527	1.61992
RHPN1-AS1	RHPN1 antisense RNA 1 (head to head)	3.7978	4.49056	1.61637
IQCF5	IQ motif containing F5	2.56382	3.25558	1.61525
HSD17B13	hydroxysteroid (17-beta) dehydrogenase 13	2.22195	2.913	1.61446
OR4F5	olfactory receptor, family 4, subfamily F, member 5	2.33247	3.02005	1.61058
DGKK	diacylglycerol kinase, kappa	3.37815	4.06515	1.60993
TRAV8-4	T cell receptor alpha variable 8-4	1.3782	2.06482	1.60951
PRDM11	PR domain containing 11	3.59254	4.27893	1.60925
GPR78	G protein-coupled receptor 78	4.29913	4.98529	1.60899
PDCD6IPP2	PDCD6IP pseudogene 2	3.45908	4.14453	1.6082
NAT8	N-acetyltransferase 8 (GCN5-related, putative)	3.60154	4.28612	1.60723
SNORD113-3	small nucleolar RNA, C/D box 113-3	3.06794	3.75239	1.60709
LINC00284	long intergenic non-protein coding RNA 284	2.90454	3.5889	1.60699
LOC100506634	hepatocellular carcinoma-associated antigen HCA25a	3.25829	3.94173	1.60596
LINC01522	long intergenic non-protein coding RNA 1522	2.13541	2.81794	1.60495
PCYT1B-AS1	PCYT1B antisense RNA 1	1.83947	2.5214	1.60428
IGHV3-72	immunoglobulin heavy variable 3-72	1.98679	2.66763	1.60307
FRMPD3-AS1	FRMPD3 antisense RNA 1	4.38966	5.07027	1.60282
LOC441454	prothymosin, alpha pseudogene	2.5169	3.19638	1.60156
OR10Q1	olfactory receptor, family 10, subfamily Q, member 1	2.26353	2.94218	1.60064
LAYN	layilin	3.10463	3.78285	1.60016
LBX2	ladybird homeobox 2	3.16596	3.84383	1.59978
DPPA5	developmental pluripotency associated 5	3.92905	4.60677	1.59961
KLRAP1	killer cell lectin-like receptor subfamily A pseudogene 1	1.97056	2.64748	1.59872
AOC2	amine oxidase, copper containing 2 (retina-specific)	2.22447	2.89822	1.59521
LOC494127	NFYC pseudogene	2.24684	2.92034	1.59494
MBL2	mannose-binding lectin (protein C) 2, soluble	2.32528	2.99669	1.59263
SP2-AS1	SP2 antisense RNA 1	3.23873	3.91001	1.59248
TPI1P3	triosephosphate isomerase 1 pseudogene 3	2.65777	3.32852	1.5919
RPL13AP6	ribosomal protein L13a pseudogene 6	3.02956	3.69834	1.58973
MOG	myelin oligodendrocyte glycoprotein	1.31624	1.98403	1.58864
SAMD4A	sterile alpha motif domain containing 4A	4.66428	5.3316	1.58812
POPDC2	popeye domain containing 2	2.55375	3.22044	1.58743
MAP6	microtubule associated protein 6	2.1291	2.79544	1.58704
SNORA70D	small nucleolar RNA, H/ACA box 70D	2.90717	3.57018	1.58338
RAB32	RAB32, member RAS oncogene family	4.81271	5.47498	1.58257
LOC441601	septin 7 pseudogene	2.20945	2.87073	1.58149
TWIST2	twist family bHLH transcription factor 2	2.18793	2.84714	1.57922
SNORA71A	small nucleolar RNA, H/ACA box 71A	3.97709	4.63603	1.57892
SUN5	Sad1 and UNC84 domain containing 5	3.96527	4.62406	1.57876
SSX7	synovial sarcoma, X breakpoint 7	2.26157	2.91967	1.578
KATNBL1	katanin p80 subunit B-like 1	1.74427	2.40207	1.57767
OR2L8	olfactory receptor, family 2, subfamily L, member 8 (gene/pseudogene)	2.69836	3.35565	1.57712
LOC101929536	atherin-like	2.98957	3.64672	1.57696
GNG5P2	guanine nucleotide binding protein (G protein), gamma 5 pseudogene 2	5.59213	6.24901	1.57667
CEP295NL	CEP295 N-terminal like	2.28336	2.93629	1.57236
ABCA9-AS1	ABCA9 antisense RNA 1	1.45153	2.10433	1.57222
SLC11A1	solute carrier family 11 (proton-coupled divalent metal ion transporter), member 1	3.26712	3.91905	1.57127
LOC100996637	P-selectin glycoprotein ligand 1-like	2.87333	3.52496	1.57094
ANKRD20A11P	ankyrin repeat domain 20 family, member A11, pseudogene	1.49328	2.1428	1.56865
MSH2	mutS homolog 2	3.71064	4.35938	1.5678
LINC01565	long intergenic non-protein coding RNA 1565	3.70907	4.35703	1.56695
LINC01356	long intergenic non-protein coding RNA 1356	4.61939	5.2634	1.56267
ONECUT3	one cut homeobox 3	3.73352	4.3769	1.56198
ETV3L	ets variant 3-like	1.87532	2.51869	1.56197
TBC1D19	TBC1 domain family, member 19	3.7235	4.36678	1.56188
MTRNR2L7	MT-RNR2-like 7	1.89656	2.53935	1.56135
ACY3	aminoacylase 3	4.67676	5.31875	1.56048
RNVU1-14	RNA, variant U1 small nuclear 14	2.11055	2.75236	1.56028
LCE3E	late cornified envelope 3E	1.88858	2.52986	1.55971
SNORA66	small nucleolar RNA, H/ACA box 66	2.27343	2.91468	1.55968
ZNF525	zinc finger protein 525	1.68613	2.32723	1.55952
TP53I11	tumor protein p53 inducible protein 11	3.16144	3.80157	1.55847
PITPNA-AS1	PITPNA antisense RNA 1	5.06527	5.70474	1.55776
TRAV2	T cell receptor alpha variable 2	3.16182	3.79926	1.55557
TRAV26-1	T cell receptor alpha variable 26-1	2.26026	2.89706	1.55488
MLANA	melan-A	2.23807	2.87201	1.5518
SMPD4	sphingomyelin phosphodiesterase 4, neutral membrane (neutral sphingomyelinase-3)	4.16644	4.7988	1.5501
IFIT2	interferon-induced protein with tetratricopeptide repeats 2	2.42281	3.05316	1.54794
RP9P	retinitis pigmentosa 9 pseudogene	3.20963	3.83927	1.54718
OR5A1	olfactory receptor, family 5, subfamily A, member 1	1.26011	1.88866	1.54601
ACSM1	acyl-CoA synthetase medium-chain family member 1	2.9457	3.57408	1.54583
CDH22	cadherin 22, type 2	4.12643	4.75411	1.54508
LINC01216	long intergenic non-protein coding RNA 1216	1.35523	1.98153	1.5436
RESP18	regulated endocrine-specific protein 18	2.68849	3.31406	1.54282
UBE2Q2L	ubiquitin conjugating enzyme E2Q family member 2-like	3.67441	4.29962	1.54244
KLK4	kallikrein related peptidase 4	3.8629	4.48743	1.54171
LINC01537	long intergenic non-protein coding RNA 1537	2.8582	3.48198	1.54091
OLFM3	olfactomedin 3	3.15195	3.77525	1.54039
LRRC37A6P	leucine rich repeat containing 37, member A6, pseudogene	4.61937	5.24239	1.5401
OR7A10	olfactory receptor, family 7, subfamily A, member 10	3.25979	3.88259	1.53986
OR4C16	olfactory receptor, family 4, subfamily C, member 16 (gene/pseudogene)	1.42574	2.04817	1.53947
SHC2	SHC (Src homology 2 domain containing) transforming protein 2	4.46978	5.09141	1.53861
TDH	L-threonine dehydrogenase (pseudogene)	3.90788	4.52944	1.53854
ESPN	espin	4.95792	5.5794	1.53845
GOLGA2P5	golgin A2 pseudogene 5	3.92872	4.54724	1.5353
CGB1	chorionic gonadotropin, beta polypeptide 1	4.39025	5.00793	1.53441
PSMB11	proteasome (prosome, macropain) subunit, beta type, 11	2.74543	3.36234	1.53359
ATG9A	autophagy related 9A	3.88723	4.50409	1.53353
ZNF709	zinc finger protein 709	3.76861	4.38489	1.53292
TPTE2	transmembrane phosphoinositide 3-phosphatase and tensin homolog 2	1.72559	2.34181	1.53285
KRT83	keratin 83, type II	2.66932	3.28535	1.53265
ZNF733P	zinc finger protein 733, pseudogene	2.03612	2.65194	1.53243
ZNF727	zinc finger protein 727	2.62869	3.24364	1.5315
IGLJ5	immunoglobulin lambda joining 5 (non-functional)	3.74731	4.36211	1.53135
HSPA12B	heat shock 70kD protein 12B	4.81969	5.43427	1.53111
TNNI1	troponin I type 1 (skeletal, slow)	3.45329	4.06765	1.53088
LHX9	LIM homeobox 9	2.76618	3.38002	1.53033
PTH2R	parathyroid hormone 2 receptor	2.73933	3.35299	1.53014
IRF8	interferon regulatory factor 8	3.85229	4.46572	1.52989
MMP7	matrix metallopeptidase 7	3.69411	4.30751	1.52986
LTB4R2	leukotriene B4 receptor 2	3.26826	3.88164	1.52984
PI3	peptidase inhibitor 3, skin-derived	3.96534	4.5784	1.5295
TTTY1	testis-specific transcript, Y-linked 1 (non-protein coding)	2.8908	3.5036	1.52922
POTEG	POTE ankyrin domain family, member G	1.89987	2.51263	1.52918
SSTR5	somatostatin receptor 5	4.79213	5.40485	1.52914
LELP1	late cornified envelope-like proline-rich 1	2.60232	3.21422	1.52827
PRAC2	prostate cancer susceptibility candidate 2	3.06031	3.67213	1.52819
PRKAR1B	protein kinase, cAMP-dependent, regulatory, type I, beta	4.05696	4.66876	1.52816
TEX36	testis expressed 36	2.49742	3.10894	1.52787
TRBV10-1	T cell receptor beta variable 10-1(gene/pseudogene)	2.44457	3.05505	1.52677
C2orf16	chromosome 2 open reading frame 16	2.48573	3.0958	1.52633
PDCD1	programmed cell death 1	4.85921	5.4688	1.52583
ZNF891	zinc finger protein 891	2.72063	3.33018	1.52578
TMEM30C	transmembrane protein 30C	1.07472	1.68353	1.525
LINC01568	long intergenic non-protein coding RNA 1568	2.18839	2.79648	1.52424
ST20-AS1	ST20 antisense RNA 1	4.00368	4.61151	1.52397
OR2A42	olfactory receptor, family 2, subfamily A, member 42	3.1302	3.73776	1.52368
SAP25	Sin3A associated protein 25kDa	3.96428	4.57104	1.52283
NANP	N-acetylneuraminic acid phosphatase	3.22298	3.82957	1.52266
TLR9	toll-like receptor 9	4.07711	4.68362	1.52257
BCL6B	B-cell CLL/lymphoma 6, member B	3.35387	3.96023	1.52241
DAZ2	deleted in azoospermia 2	1.68384	2.29017	1.52238
IL1A	interleukin 1 alpha	3.85154	4.45777	1.52228
LILRA6	leukocyte immunoglobulin-like receptor, subfamily A (with TM domain), member 6	3.09251	3.69828	1.52179
ST3GAL4	ST3 beta-galactoside alpha-2,3-sialyltransferase 4	5.10419	5.70854	1.52029
CYP11B1	cytochrome P450, family 11, subfamily B, polypeptide 1	3.72853	4.3328	1.52021
CCL28	chemokine (C-C motif) ligand 28	2.96365	3.56712	1.51937
TPTE	transmembrane phosphatase with tensin homology	1.59001	2.19322	1.51909
SLC22A7	solute carrier family 22 (organic anion transporter), member 7	2.60936	3.21058	1.517
LINC01629	long intergenic non-protein coding RNA 1629	2.41535	3.01643	1.51685
SCN8A	sodium channel, voltage gated, type VIII alpha subunit	2.77468	3.37431	1.51533
MAGEB10	MAGE family member B10	2.50129	3.09936	1.51369
SLAMF7	SLAM family member 7	2.27333	2.86991	1.51213
POM121	POM121 transmembrane nucleoporin	3.62024	4.21618	1.51146
PNLIPRP1	pancreatic lipase-related protein 1	2.9382	3.53284	1.5101
ZDHHC8P1	zinc finger, DHHC-type containing 8 pseudogene 1	2.85256	3.44666	1.50953
MARCH11	membrane associated ring finger 11	3.70007	4.29309	1.5084
RPL13P5	ribosomal protein L13 pseudogene 5	3.0433	3.63591	1.50797
RELB	v-rel avian reticuloendotheliosis viral oncogene homolog B	4.73615	5.32664	1.50576
CD300E	CD300e molecule	4.36783	4.95816	1.50559
NBPF22P	neuroblastoma breakpoint family, member 22, pseudogene	1.41668	2.00692	1.5055
GAS1RR	GAS1 adjacent regulatory RNA	2.36637	2.95633	1.5052
TPD52L3	tumor protein D52-like 3	1.90603	2.49559	1.50479
OR4D2	olfactory receptor, family 4, subfamily D, member 2	1.98605	2.57544	1.50461
LINC00518	long intergenic non-protein coding RNA 518	1.67305	2.26231	1.50448
RPL10L	ribosomal protein L10-like	2.73934	3.32849	1.50436
LOC105378283	putative ankyrin repeat domain-containing protein ENSP00000383069	1.90279	2.49155	1.50395
DLG3-AS1	DLG3 antisense RNA 1	3.51718	4.10589	1.5039
MNX1-AS2	MNX1 antisense RNA 2	4.14058	4.72889	1.50348
SMOC1	SPARC related modular calcium binding 1	3.55054	4.13873	1.50336
TRPV5	transient receptor potential cation channel, subfamily V, member 5	2.40544	2.99238	1.50206
UBAP1L	ubiquitin associated protein 1 like	2.84211	3.42897	1.50197
SNORD116-27	small nucleolar RNA, C/D box 116-27	5.23915	3.90366	-2.52361
LINC01061	long intergenic non-protein coding RNA 1061	3.36991	2.09511	-2.41965
LOC100505502	putative UPF0607 protein FLJ37424	4.3169	3.12979	-2.27696
OR10G4	olfactory receptor, family 10, subfamily G, member 4	3.68768	2.52104	-2.24488
SNORD88C	small nucleolar RNA, C/D box 88C	5.61523	4.49552	-2.17303
AMELX	amelogenin, X-linked	2.75117	1.63361	-2.1698
FRG1JP	FSHD region gene 1 family member J, pseudogene	5.16294	4.04554	-2.16956
SNAR-F	small ILF3/NF90-associated RNA F	4.55292	3.448	-2.15087
HIST1H2AB	histone cluster 1, H2ab	2.73414	1.64059	-2.13399
IGLV3-27	immunoglobulin lambda variable 3-27	4.58253	3.53993	-2.05994
SNORD116-29	small nucleolar RNA, C/D box 116-29	2.92336	1.93623	-1.98224
POLR2J	polymerase (RNA) II (DNA directed) polypeptide J, 13.3kDa	5.586	4.5991	-1.98192
OLFML2A	olfactomedin like 2A	4.31371	3.35429	-1.94453
TEX36-AS1	TEX36 antisense RNA 1	2.7084	1.75543	-1.93585
ZNF833P	zinc finger protein 833, pseudogene	2.40697	1.47478	-1.90817
RNF185-AS1	RNF185 antisense RNA 1	3.4269	2.49745	-1.90455
TULP2	tubby like protein 2	3.9217	2.9935	-1.9029
MAPKAPK5-AS1	MAPKAPK5 antisense RNA 1	4.3959	3.46858	-1.90174
VWA5B1	von Willebrand factor A domain containing 5B1	4.47006	3.5571	-1.88291
ZNF676	zinc finger protein 676	2.78829	1.87676	-1.88104
CYTB	cytochrome b	4.66599	3.75761	-1.87694
SNORD90	small nucleolar RNA, C/D box 90	2.20523	1.30088	-1.8717
LINC01450	long intergenic non-protein coding RNA 1450	2.6655	1.76142	-1.87135
GPR139	G protein-coupled receptor 139	4.07261	3.18921	-1.84472
SNORD72	small nucleolar RNA, C/D box 72	2.90187	2.02412	-1.83751
ATXN3L	ataxin 3-like	2.35115	1.47345	-1.83744
SNORA54	small nucleolar RNA, H/ACA box 54	5.64493	4.76804	-1.83641
IFITM3	interferon induced transmembrane protein 3	5.19172	4.31679	-1.83392
TUBB8	tubulin, beta 8 class VIII	4.09757	3.2251	-1.83079
NUDT11	nudix hydrolase 11	3.82037	2.9574	-1.81878
SPDYA	speedy/RINGO cell cycle regulator family member A	3.73265	2.87085	-1.8173
OR1F1	olfactory receptor, family 1, subfamily F, member 1	2.09041	1.22884	-1.81702
ULK4P3	ULK4 pseudogene 3	5.31545	4.45632	-1.81394
FBXW10	F-box and WD repeat domain containing 10	2.24233	1.38339	-1.8137
RP9	retinitis pigmentosa 9 (autosomal dominant)	3.84791	2.9948	-1.80639
LINC01524	long intergenic non-protein coding RNA 1524	2.89564	2.04452	-1.8039
LYRM4	LYR motif containing 4	3.16548	2.31885	-1.79829
SNORA15	small nucleolar RNA, H/ACA box 15	2.36376	1.52811	-1.78466
SNORD114-25	small nucleolar RNA, C/D box 114-25	5.40204	4.58049	-1.7673
NSFP1	N-ethylmaleimide-sensitive factor pseudogene 1	4.06324	3.24279	-1.76596
DNM3	dynamin 3	3.76058	2.9444	-1.76074
PMCH	pro-melanin-concentrating hormone	2.50732	1.7043	-1.74475
PTCHD1	patched domain containing 1	3.67063	2.86898	-1.74309
ROR1-AS1	ROR1 antisense RNA 1	3.14234	2.3454	-1.73741
CELA3A	chymotrypsin-like elastase family, member 3A	3.16085	2.36586	-1.73507
C16orf87	chromosome 16 open reading frame 87	5.69392	4.90827	-1.72387
MPLKIP	M-phase specific PLK1 interacting protein	2.94303	2.15929	-1.72159
OR5B3	olfactory receptor, family 5, subfamily B, member 3	2.60022	1.82293	-1.71391
GMPR	guanosine monophosphate reductase	5.19766	4.42097	-1.7132
LINC01233	long intergenic non-protein coding RNA 1233	2.03123	1.26327	-1.70286
PIRC66	piwi-interacting RNA cluster 66	1.6343	0.86644	-1.70274
CYP3A4	cytochrome P450, family 3, subfamily A, polypeptide 4	2.77898	2.01211	-1.70157
LOC105375112	putative protein FAM157B	2.76712	2.0014	-1.70022
EPB41L1	erythrocyte membrane protein band 4.1-like 1	3.75631	2.9918	-1.69879
NT5M	5,3-nucleotidase, mitochondrial	4.56326	3.807	-1.68911
MASTL	microtubule associated serine/threonine kinase-like	6.53762	5.78158	-1.68885
TRDJ2	T cell receptor delta joining 2	3.04038	2.28488	-1.68822
OR2J2	olfactory receptor, family 2, subfamily J, member 2	3.5999	2.84688	-1.68532
OR6Q1	olfactory receptor, family 6, subfamily Q, member 1 (gene/pseudogene)	3.68355	2.93148	-1.68421
FOS	FBJ murine osteosarcoma viral oncogene homolog	6.12604	5.37697	-1.68071
CSH1	chorionic somatomammotropin hormone 1 (placental lactogen)	4.5586	3.81027	-1.67985
FRG1BP	FSHD region gene 1 family member B, pseudogene	3.84054	3.09332	-1.67856
OR2L5	olfactory receptor, family 2, subfamily L, member 5	2.38054	1.63916	-1.67177
APOC1	apolipoprotein C-I	3.27296	2.53321	-1.66989
OR1D5	olfactory receptor, family 1, subfamily D, member 5	3.47394	2.73681	-1.66686
SLC1A1	solute carrier family 1 (neuronal/epithelial high affinity glutamate transporter, system Xag), member 1	3.52068	2.78584	-1.66421
IGHD2-8	immunoglobulin heavy diversity 2-8	1.75617	1.02292	-1.66238
SPIN4	spindlin family, member 4	5.93866	5.2056	-1.66216
OR2K2	olfactory receptor, family 2, subfamily K, member 2	3.41918	2.68807	-1.65992
ZUFSP	zinc finger with UFM1-specific peptidase domain	4.22095	3.49015	-1.65956
SEMA3E	sema domain, immunoglobulin domain (Ig), short basic domain, secreted, (semaphorin) 3E	4.0938	3.3641	-1.65829
TRAJ58	T cell receptor alpha joining 58 (non-functional)	3.31723	2.59008	-1.65537
SNORD115-10	small nucleolar RNA, C/D box 115-10	1.88347	1.15664	-1.655
PUS7L	pseudouridylate synthase 7-like	2.48291	1.75763	-1.65322
MT1A	metallothionein 1A	2.644	1.91993	-1.65183
OR2A2	olfactory receptor, family 2, subfamily A, member 2	4.10129	3.37772	-1.65126
CADM2	cell adhesion molecule 2	2.77586	2.05251	-1.65101
FCGR3A	Fc fragment of IgG, low affinity IIIa, receptor (CD16a)	3.28438	2.56435	-1.64722
EVX1	even-skipped homeobox 1	4.87362	4.15428	-1.64643
NIPA1	non imprinted in Prader-Willi/Angelman syndrome 1	3.68832	2.96963	-1.64569
SNORD18B	small nucleolar RNA, C/D box 18B	5.09501	4.38298	-1.63811
ZNF480	zinc finger protein 480	3.81383	3.10216	-1.6377
C4orf3	chromosome 4 open reading frame 3	3.90611	3.19505	-1.63701
PLEK2	pleckstrin 2	4.04418	3.33394	-1.63608
OR1L4	olfactory receptor, family 1, subfamily L, member 4	3.22223	2.51831	-1.62892
POTEH-AS1	POTEH antisense RNA 1	6.0608	5.35879	-1.62677
LINC00167	long intergenic non-protein coding RNA 167	3.83683	3.13541	-1.6261
RPSAP52	ribosomal protein SA pseudogene 52	4.2844	3.5836	-1.62541
FMO9P	flavin containing monooxygenase 9 pseudogene	2.03	1.33029	-1.62418
FAM86B1	family with sequence similarity 86, member B1	5.63333	4.93472	-1.62294
LINC00375	long intergenic non-protein coding RNA 375	2.81061	2.11225	-1.62266
RPS7P5	ribosomal protein S7 pseudogene 5	2.74367	2.04533	-1.62264
ATAD3B	ATPase family, AAA domain containing 3B	4.42754	3.7338	-1.61747
FASTKD3	FAST kinase domains 3	3.42318	2.72948	-1.61743
ACSS3	acyl-CoA synthetase short-chain family member 3	5.5946	4.90119	-1.6171
SERPINA7	serpin peptidase inhibitor, clade A (alpha-1 antiproteinase, antitrypsin), member 7	3.56471	2.87357	-1.61456
RASL10A	RAS-like, family 10, member A	4.0566	3.36987	-1.60963
CCL1	chemokine (C-C motif) ligand 1	3.19152	2.50697	-1.6072
FAM92B	family with sequence similarity 92, member B	3.46769	2.78371	-1.60657
DUT	deoxyuridine triphosphatase	3.46769	2.78506	-1.60506
C9orf16	chromosome 9 open reading frame 16	3.0599	2.37874	-1.60343
CEP152	centrosomal protein 152kDa	2.09373	1.41338	-1.60253
ANXA2	annexin A2	4.10125	3.43015	-1.59229
BTBD8	BTB (POZ) domain containing 8	3.93581	3.2653	-1.59164
RIPK4	receptor-interacting serine-threonine kinase 4	4.04192	3.37147	-1.59157
ZNF451	zinc finger protein 451	5.77713	5.10703	-1.59118
RANBP6	RAN binding protein 6	5.4563	4.78659	-1.59075
LINC00910	long intergenic non-protein coding RNA 910	1.52371	0.85512	-1.58952
FAM124B	family with sequence similarity 124 member B	4.19702	3.52888	-1.58902
OR4F21	olfactory receptor, family 4, subfamily F, member 21	1.75641	1.08973	-1.58742
SNORA2A	small nucleolar RNA, H/ACA box 2A	5.94303	5.27674	-1.58699
ZNF563	zinc finger protein 563	2.52584	1.86005	-1.58644
GATA2	GATA binding protein 2	5.02025	4.35508	-1.58576
MIR670HG	MIR670 host gene	2.72219	2.05731	-1.58544
SMIM2-AS1	SMIM2 antisense RNA 1	2.86006	2.19599	-1.58455
YPEL2	yippee like 2	5.60067	4.93681	-1.58432
LYG1	lysozyme G-like 1	3.69083	3.0319	-1.57891
NSA2	NSA2 ribosome biogenesis homolog	3.26158	2.6029	-1.57864
FAM66B	family with sequence similarity 66, member B	4.29664	3.63891	-1.5776
CLHC1	clathrin heavy chain linker domain containing 1	3.25658	2.59908	-1.57735
PDXDC2P	pyridoxal-dependent decarboxylase domain containing 2, pseudogene	3.80297	3.14693	-1.57575
WHAMM	WAS protein homolog associated with actin, golgi membranes and microtubules	4.4162	3.76032	-1.57558
JPX	JPX transcript, XIST activator (non-protein coding)	2.91126	2.25539	-1.57557
MMP3	matrix metallopeptidase 3	3.57517	2.91982	-1.575
C8orf88	chromosome 8 open reading frame 88	2.40341	1.75056	-1.57227
SNRPN	small nuclear ribonucleoprotein polypeptide N	4.96026	4.30743	-1.57225
ARSK	arylsulfatase family, member K	4.36277	3.71226	-1.56972
ZNF419	zinc finger protein 419	3.1884	2.5386	-1.56895
LINC00857	long intergenic non-protein coding RNA 857	3.13339	2.48445	-1.56802
EXTL1	exostosin-like glycosyltransferase 1	3.47969	2.83355	-1.56498
POLI	polymerase (DNA directed) iota	5.17848	4.53376	-1.56344
LINC01525	long intergenic non-protein coding RNA 1525	2.45618	1.81177	-1.5631
FAM86FP	family with sequence similarity 86, member A pseudogene	2.62266	1.98012	-1.56107
S100A7L2	S100 calcium binding protein A7 like 2	2.26563	1.62319	-1.56097
FAM200B	family with sequence similarity 200, member B	4.33864	3.69703	-1.56007
C20orf187	chromosome 20 open reading frame 187	1.75641	1.11634	-1.55841
ADH1B	alcohol dehydrogenase 1B (class I), beta polypeptide	3.37817	2.74122	-1.55504
LOC105379194	basic salivary proline-rich protein 4-like	3.50709	2.87086	-1.55426
SNORA7B	small nucleolar RNA, H/ACA box 7B	5.07134	4.43583	-1.55349
KIF5A	kinesin family member 5A	3.41678	2.78142	-1.55333
PMS2P4	PMS1 homolog 2, mismatch repair system component pseudogene 4	5.27448	4.64135	-1.55093
TRAV5	T cell receptor alpha variable 5	3.09599	2.46338	-1.55037
SLC17A1	solute carrier family 17 (organic anion transporter), member 1	4.56856	3.93606	-1.55025
KDM5D	lysine (K)-specific demethylase 5D	4.02777	3.39683	-1.54857
PPIP5K1	diphosphoinositol pentakisphosphate kinase 1	3.34691	2.71679	-1.54769
SLC9B1	solute carrier family 9, subfamily B (NHA1, cation proton antiporter 1), member 1	2.39151	1.76139	-1.54769
ZNF648	zinc finger protein 648	2.97057	2.34182	-1.54622
PFN1P2	profilin 1 pseudogene 2	2.37338	1.74556	-1.54523
ZNF34	zinc finger protein 34	4.53738	3.9098	-1.54497
SRGN	serglycin	3.4445	2.81993	-1.54175
GRIK2	glutamate receptor, ionotropic, kainate 2	4.96885	4.34574	-1.54019
KRT40	keratin 40, type I	3.32784	2.70479	-1.54013
TLX3	T-cell leukemia homeobox 3	5.07815	4.45511	-1.54012
CLNK	cytokine-dependent hematopoietic cell linker	2.79122	2.16897	-1.53927
IGLV5-45	immunoglobulin lambda variable 5-45	1.96441	1.34223	-1.5392
CYP2B7P	cytochrome P450, family 2, subfamily B, polypeptide 7, pseudogene	2.97562	2.35379	-1.53883
LRRN3	leucine rich repeat neuronal 3	5.89376	5.27234	-1.53839
KIF4B	kinesin family member 4B	6.23215	5.61277	-1.53622
DAOA-AS1	DAOA antisense RNA 1	2.34726	1.72818	-1.5359
ERICH4	glutamate rich 4	2.79499	2.17626	-1.53552
HSPB3	heat shock 27kDa protein 3	2.75131	2.13294	-1.53514
CSDC2	cold shock domain containing C2, RNA binding	4.7381	4.11987	-1.53499
DEFB4B	defensin, beta 4B	3.15759	2.54	-1.53431
CFP	complement factor properdin	3.78064	3.1633	-1.53404
SSX5	synovial sarcoma, X breakpoint 5	1.93016	1.313	-1.53385
C3orf62	chromosome 3 open reading frame 62	3.77407	3.15717	-1.53358
SYNDIG1L	synapse differentiation inducing 1-like	3.55607	2.94046	-1.53221
EXO5	exonuclease 5	3.45756	2.84262	-1.53149
GIMAP7	GTPase, IMAP family member 7	2.83675	2.22317	-1.53005
LOC105375355	uroplakin-3b	4.52144	3.90849	-1.52938
ADGRF2	adhesion G protein-coupled receptor F2	3.0055	2.39401	-1.52784
EBF1	early B-cell factor 1	5.87859	5.26716	-1.52777
ND2	MTND2	4.80619	4.19533	-1.52717
RGPD4	RANBP2-like and GRIP domain containing 4	4.766	4.15636	-1.52588
PLP1	proteolipid protein 1	4.2862	3.6771	-1.52531
ZNF84	zinc finger protein 84	2.15706	1.55011	-1.52304
PIN4P1	protein (peptidylprolyl cis/trans isomerase) NIMA-interacting, 4 pseudogene 1	3.87891	3.27229	-1.52269
TPM3	tropomyosin 3	3.0149	2.40968	-1.52121
PPP2R5C	protein phosphatase 2, regulatory subunit B, gamma	2.8736	2.27092	-1.51853
FAM231A	family with sequence similarity 231, member A	3.84721	3.24559	-1.51742
SPRR2B	small proline-rich protein 2B	1.95017	1.349	-1.51695
FANK1	fibronectin type III and ankyrin repeat domains 1	2.89893	2.30142	-1.5131
SYT14	synaptotagmin XIV	3.83189	3.23553	-1.5119
PLEKHM1P	pleckstrin homology domain containing, family M (with RUN domain) member 1 pseudogene	3.63198	3.03565	-1.51187
SMAD1-AS2	SMAD1 antisense RNA 2	2.71278	2.11655	-1.51176
ZBTB8A	zinc finger and BTB domain containing 8A	5.70819	5.1121	-1.51161
CNTNAP3B	contactin associated protein-like 3B	3.22042	2.62516	-1.51075
ZNF888	zinc finger protein 888	3.73459	3.14135	-1.50863
ANGPTL5	angiopoietin like 5	2.15513	1.56197	-1.50855
ZNF432	zinc finger protein 432	3.35109	2.75953	-1.50687
APOLD1	apolipoprotein L domain containing 1	2.40341	1.8119	-1.50682
TRAV12-2	T cell receptor alpha variable 12-2	2.82246	2.23111	-1.50666
BTNL8	butyrophilin-like 8	3.24056	2.65031	-1.50551
C4orf27	chromosome 4 open reading frame 27	4.99788	4.40857	-1.50453
CXADR	coxsackie virus and adenovirus receptor	5.10275	4.51362	-1.50434
L3MBTL3	l(3)mbt-like 3 (Drosophila)	4.09204	3.50366	-1.50356
RSPH3	radial spoke 3 homolog (Chlamydomonas)	4.96347	4.37563	-1.503
GRAPL	GRB2-related adaptor protein-like	5.12759	4.53976	-1.50298
CTSO	cathepsin O	6.0682	5.4805	-1.50285
SPANXN3	SPANX family, member N3	2.33173	1.74419	-1.50268
GBP2	guanylate binding protein 2, interferon-inducible	2.21602	1.62952	-1.5016
PACRG-AS3	PACRG antisense RNA 3	3.21282	2.62632	-1.5016
RNU6-53P	RNA, U6 small nuclear 53, pseudogene	4.07009	3.48365	-1.50154
FAH	fumarylacetoacetate hydrolase (fumarylacetoacetase)	5.14794	4.56206	-1.50095

## Sheet: Table S5
Table S5. Fatty acid-induced differentially expressed genes in HepG2 cells
Gene Symbol	Gene Description	Vehicle	Fatty acid	Fold Change (Fatty acid/Vehicle)
AGRN	agrin	7.90914	7.13486	-1.71034
LOC105378598	uncharacterized LOC105378598	3.29911	3.95743	1.57824
LOC284661	uncharacterized LOC284661	1.60933	2.20042	1.50638
LOC100505887	uncharacterized LOC100505887	3.65517	2.92727	-1.65623
LOC101927479	uncharacterized LOC101927479	4.07397	3.32699	-1.67828
FAM231A	family with sequence similarity 231, member A	3.14332	3.84721	1.62889
LOC101927806	uncharacterized LOC101927806	2.41655	3.02972	1.52962
ALPL	alkaline phosphatase, liver/bone/kidney	4.84031	5.48789	1.56654
CELA3A	chymotrypsin-like elastase family, member 3A	2.02398	3.16085	2.19903
C1QA	complement component 1, q subcomponent, A chain	3.70373	3.02151	-1.60461
LOC284632	uncharacterized LOC284632	3.84431	4.54719	1.62775
LOC105376892	uncharacterized LOC105376892	2.69838	2.01654	-1.60418
FAM76A	family with sequence similarity 76, member A	6.19623	5.57468	-1.53853
SERINC2	serine incorporator 2	6.88286	6.27504	-1.52395
TINAGL1	tubulointerstitial nephritis antigen-like 1	9.3995	8.74663	-1.57229
TSSK3	testis-specific serine kinase 3	4.08909	3.31573	-1.70925
ZNF362	zinc finger protein 362	7.00757	6.15223	-1.80919
MACF1	microtubule-actin crosslinking factor 1	7.51105	6.53331	-1.96938
RAD54L	RAD54-like (S. cerevisiae)	6.16188	5.47803	-1.60642
INADL	InaD-like (Drosophila)	5.62276	4.91803	-1.62984
LOC105378770	uncharacterized LOC105378770	1.86462	2.52371	1.57909
ROR1	receptor tyrosine kinase-like orphan receptor 1	6.17683	5.48441	-1.61599
CACHD1	cache domain containing 1	7.33921	6.75223	-1.5021
RAVER2	ribonucleoprotein, PTB-binding 2	7.94523	7.14953	-1.73592
DNAJC6	DnaJ (Hsp40) homolog, subfamily C, member 6	8.76973	8.10734	-1.5827
LRRC7	leucine rich repeat containing 7	5.05505	4.31162	-1.67415
LOC105378872	uncharacterized LOC105378872	2.68989	3.581	1.8546
LOC100129138	THAP domain containing, apoptosis associated protein 3 pseudogene	3.36595	4.11578	1.68159
C1orf162	chromosome 1 open reading frame 162	2.30138	1.70714	-1.50968
HSD3B2	hydroxy-delta-5-steroid dehydrogenase, 3 beta- and steroid delta-isomerase 2	2.02664	3.26188	2.3542
NBPF20	neuroblastoma breakpoint family, member 20	3.00629	3.74271	1.66604
TXNIP	thioredoxin interacting protein	5.17051	3.80151	-2.58291
PDZK1	PDZ domain containing 1	4.012	2.74799	-2.40162
RNVU1-14	RNA, variant U1 small nuclear 14	2.77666	2.11055	-1.58679
PPIAL4E	peptidylprolyl isomerase A (cyclophilin A)-like 4E	2.73452	3.6926	1.94272
ADAMTSL4	ADAMTS like 4	5.89258	5.08667	-1.74825
TUFT1	tuftelin 1	6.51761	5.92588	-1.50705
LOC105371443	uncharacterized LOC105371443	1.31321	1.99698	1.60633
LCE5A	late cornified envelope 5A	2.55489	3.72197	2.24557
LELP1	late cornified envelope-like proline-rich 1	3.31462	2.60232	-1.63841
PRR9	proline rich 9	2.53336	3.21842	1.60777
MIR4258	microRNA 4258	2.23493	2.93975	1.62994
LOC105371450	uncharacterized LOC105371450	4.67388	4.05936	-1.53105
PYHIN1	pyrin and HIN domain family, member 1	2.54784	1.92934	-1.53528
IFI16	interferon, gamma-inducible protein 16	5.06994	5.75695	1.60994
LOC101928372	uncharacterized LOC101928372	3.23726	2.51384	-1.65109
FCGR2B	Fc fragment of IgG, low affinity IIb, receptor (CD32)	2.69798	3.40656	1.6342
UAP1	UDP-N-acetylglucosamine pyrophosphorylase 1	7.73004	8.36255	1.55026
FMO4	flavin containing monooxygenase 4	6.00587	4.88145	-2.18014
DNM3	dynamin 3	2.80266	3.76058	1.94251
SUCO	SUN domain containing ossification factor	6.94835	8.06295	2.16535
KLHL20	kelch-like family member 20	6.73175	7.33422	1.51831
GAS5-AS1	GAS5 antisense RNA 1	2.80321	2.09387	-1.63506
TEX35	testis expressed 35	1.83082	2.46911	1.55648
RALGPS2	Ral GEF with PH domain and SH3 binding motif 2	3.99534	4.65329	1.57784
PLA2G4A	phospholipase A2, group IVA (cytosolic, calcium-dependent)	5.71099	6.58674	1.83496
RNPEP	arginyl aminopeptidase (aminopeptidase B)	6.86826	6.18957	-1.60069
ELF3	E74-like factor 3 (ets domain transcription factor, epithelial-specific )	6.30793	5.65057	-1.57719
TMEM183A	transmembrane protein 183A	4.33965	3.28813	-2.07271
FAM72A	family with sequence similarity 72, member A	3.36112	2.71579	-1.5641
CR1	complement component (3b/4b) receptor 1 (Knops blood group)	2.15478	2.75186	1.51265
CAMK1G	calcium/calmodulin-dependent protein kinase IG	3.47264	2.87864	-1.50943
SYT14	synaptotagmin XIV	3.19346	3.83189	1.55663
SNORA16B	small nucleolar RNA, H/ACA box 16B	3.70968	2.69361	-2.0224
VASH2	vasohibin 2	6.5642	5.81411	-1.6819
LOC105373211	uncharacterized LOC105373211	1.65247	2.45427	1.74327
OR2L8	olfactory receptor, family 2, subfamily L, member 8 (gene/pseudogene)	3.68863	2.69836	-1.98656
OR2T4	olfactory receptor, family 2, subfamily T, member 4	3.80864	2.58414	-2.33675
NOC2L	NOC2-like nucleolar associated transcriptional repressor	2.97226	3.5939	1.53862
TTC34	tetratricopeptide repeat domain 34	4.33906	5.00016	1.58129
LZIC	leucine zipper and CTNNBIP1 domain containing	5.03735	5.67843	1.5595
SRM	spermidine synthase	8.09449	8.73944	1.56368
DHRS3	dehydrogenase/reductase (SDR family) member 3	5.84989	4.62609	-2.33561
PLA2G2A	phospholipase A2, group IIA (platelets, synovial fluid)	4.36461	3.77332	-1.50659
HSPG2	heparan sulfate proteoglycan 2	7.2086	6.53781	-1.59194
C1orf234	chromosome 1 open reading frame 234	1.82014	2.46992	1.56893
FABP3	fatty acid binding protein 3, muscle and heart	9.14232	7.01299	-4.37514
MTMR9LP	myotubularin related protein 9-like, pseudogene	3.09875	3.69815	1.51509
P3H1	prolyl 3-hydroxylase 1	4.41807	5.04601	1.54536
SLC2A1	solute carrier family 2 (facilitated glucose transporter), member 1	8.62477	9.26136	1.55465
PDZK1IP1	PDZK1 interacting protein 1	6.44008	5.77713	-1.58332
LINC01389	long intergenic non-protein coding RNA 1389	2.99553	2.32449	-1.59222
LOC105378712	uncharacterized LOC105378712	3.12293	2.39326	-1.65826
DHCR24	24-dehydrocholesterol reductase	9.51811	8.43096	-2.12454
CYP2J2	cytochrome P450, family 2, subfamily J, polypeptide 2	2.45801	1.23987	-2.32647
RPE65	retinal pigment epithelium-specific protein 65kDa	2.69456	2.00706	-1.61049
LOC105378811	uncharacterized LOC105378811	2.13946	2.74648	1.52311
LINC01555	long intergenic non-protein coding RNA 1555	3.62598	2.7661	-1.81489
LOC101927952	uncharacterized LOC101927952	2.86047	2.21493	-1.56432
FAM69A	family with sequence similarity 69, member A	7.16196	6.5146	-1.5663
DPYD	dihydropyrimidine dehydrogenase	7.9688	6.67414	-2.45319
MIR2682	microRNA 2682	2.60479	1.33671	-2.40841
PLPPR5	phospholipid phosphatase related 5	7.72316	6.71103	-2.01689
AMIGO1	adhesion molecule with Ig-like domain 1	5.99234	5.27055	-1.64923
SLC16A4	solute carrier family 16, member 4	7.48259	6.84516	-1.55556
VTCN1	V-set domain containing T cell activation inhibitor 1	3.20855	2.61196	-1.51214
LOC102723769	uncharacterized LOC102723769	1.97288	1.38454	-1.50352
PDZK1P1	PDZ domain containing 1 pseudogene 1	5.31103	4.32206	-1.98477
PDZK1P1	PDZ domain containing 1 pseudogene 1	5.31103	4.32206	-1.98477
LOC100507670	uncharacterized LOC100507670	4.86164	4.26329	-1.51398
TPM3	tropomyosin 3	2.25847	3.0149	1.68931
PYGO2	pygopus family PHD finger 2	5.26561	4.64759	-1.53477
THBS3	thrombospondin 3	5.46246	4.51952	-1.92244
GBA	glucosidase, beta, acid	4.09426	3.40683	-1.61041
VHLL	von Hippel-Lindau tumor suppressor-like	2.37899	3.00372	1.54192
CD5L	CD5 molecule-like	3.97912	4.6575	1.60034
KCNJ10	potassium channel, inwardly rectifying subfamily J, member 10	3.17955	2.5606	-1.53576
COPA	coatomer protein complex subunit alpha	9.43026	10.1736	1.67403
MIR921	microRNA 921	3.70016	2.77666	-1.89671
LOC101928565	uncharacterized LOC101928565	1.97581	2.97483	1.99864
SLC19A2	solute carrier family 19 (thiamine transporter), member 2	6.3125	5.70882	-1.51959
SNORD75	small nucleolar RNA, C/D box 75	6.4874	7.14468	1.57711
ABL2	ABL proto-oncogene 2, non-receptor tyrosine kinase	6.27725	7.19984	1.89552
NCF2	neutrophil cytosolic factor 2	8.698	7.65804	-2.05617
IVNS1ABP	influenza virus NS1A binding protein	7.46764	6.74989	-1.64461
CHIT1	chitinase 1 (chitotriosidase)	4.26423	3.32464	-1.91798
NUAK2	NUAK family, SNF1-like kinase, 2	8.36482	7.62442	-1.67064
LEMD1	LEM domain containing 1	4.43057	3.6832	-1.67873
LOC284578	uncharacterized LOC284578	2.5035	1.80305	-1.62501
NUCKS1	nuclear casein kinase and cyclin-dependent kinase substrate 1	8.40624	7.7345	-1.59299
MIR29C	microRNA 29c	2.5685	3.22639	1.57777
LOC105372890	uncharacterized LOC105372890	3.10363	2.43798	-1.58628
LAMB3	laminin, beta 3	4.48121	3.79293	-1.61136
SLC30A1	solute carrier family 30 (zinc transporter), member 1	6.40916	7.1445	1.66479
TMEM206	transmembrane protein 206	4.3732	5.05978	1.60946
TGFB2-AS1	TGFB2 antisense RNA 1 (head to head)	3.26126	2.4727	-1.72735
SNORA36B	small nucleolar RNA, H/ACA box 36B	3.52222	2.6317	-1.85384
DUSP10	dual specificity phosphatase 10	6.49441	7.52412	2.04161
SUSD4	sushi domain containing 4	5.59601	4.85776	-1.66815
LOC105373025	uncharacterized LOC105373025	2.5766	3.16538	1.50397
ACTA1	actin, alpha 1, skeletal muscle	4.07425	3.35914	-1.64161
TARBP1	TAR (HIV-1) RNA binding protein 1	5.70631	6.41125	1.63008
MAP1LC3C	microtubule associated protein 1 light chain 3 gamma	5.89301	4.74303	-2.21911
GCSAML-AS1	GCSAML antisense RNA 1	2.72444	3.44478	1.64757
OR2C3	olfactory receptor, family 2, subfamily C, member 3	2.79666	2.13558	-1.58127
OR2T35	olfactory receptor, family 2, subfamily T, member 35	1.38117	2.16575	1.72259
PTER	phosphotriesterase related	7.42767	6.55701	-1.8285
PLXDC2	plexin domain containing 2	8.55223	7.91276	-1.55776
MIR4675	microRNA 4675	3.54924	4.26082	1.6376
LOC100130992	uncharacterized LOC100130992	1.79629	2.40182	1.52154
APBB1IP	amyloid beta (A4) precursor protein-binding, family B, member 1 interacting protein	5.43894	6.17256	1.66281
BAMBI	BMP and activin membrane-bound inhibitor	5.51607	6.19956	1.60602
MAP3K8	mitogen-activated protein kinase kinase kinase 8	3.91332	4.78062	1.82425
LOC101929475	uncharacterized LOC101929475	2.09526	2.70475	1.52572
LOC100129055	cyclin Y-like 1 pseudogene	1.55796	2.23381	1.59754
HSD17B7P2	hydroxysteroid (17-beta) dehydrogenase 7 pseudogene 2	5.24304	4.28722	-1.93968
CSGALNACT2	chondroitin sulfate N-acetylgalactosaminyltransferase 2	6.43344	7.02384	1.50566
LINC00841	long intergenic non-protein coding RNA 841	2.08519	2.6776	1.50776
PRKG1	protein kinase, cGMP-dependent, type I	4.04265	4.65494	1.52868
C10orf107	chromosome 10 open reading frame 107	5.45669	4.71213	-1.67546
HKDC1	hexokinase domain containing 1	10.1474	8.99577	-2.22168
TSPAN15	tetraspanin 15	6.26101	5.66429	-1.51227
DDIT4	DNA damage inducible transcript 4	6.12962	7.49026	2.56799
MCU	mitochondrial calcium uniporter	7.63983	6.99039	-1.56856
PLAU	plasminogen activator, urokinase	6.0595	5.1624	-1.86232
LOC105378375	uncharacterized LOC105378375	3.14381	2.38763	-1.68901
LINC00857	long intergenic non-protein coding RNA 857	2.36652	3.13339	1.70157
TSPAN14	tetraspanin 14	4.0058	3.38456	-1.5382
PAPSS2	3-phosphoadenosine 5-phosphosulfate synthase 2	5.37318	5.97545	1.5181
PLCE1	phospholipase C, epsilon 1	7.43861	6.73151	-1.63252
HOGA1	4-hydroxy-2-oxoglutarate aldolase 1	6.15829	5.12163	-2.05147
ABCC2	ATP binding cassette subfamily C member 2	6.18432	6.87742	1.61675
SCD	stearoyl-CoA desaturase (delta-9-desaturase)	11.1893	10.2414	-1.9291
ACSL5	acyl-CoA synthetase long-chain family member 5	5.79619	6.85299	2.08031
MIR4681	microRNA 4681	3.79407	4.38844	1.50981
MIR3941	microRNA 3941	1.96386	1.3239	-1.55829
NPS	neuropeptide S	3.49802	4.09731	1.51497
IDI1	isopentenyl-diphosphate delta isomerase 1	7.54127	6.39985	-2.20598
LINC00202-1	long intergenic non-protein coding RNA 202-1	4.695	5.35391	1.57889
ANKRD26	ankyrin repeat domain 26	3.25687	2.33639	-1.89274
LOC101929447	uncharacterized LOC101929447	2.22377	1.58402	-1.55806
NRP1	neuropilin 1	9.17924	8.51812	-1.58131
SLC9B1P3	solute carrier family 9, subfamily B (NHA1, cation proton antiporter 1), member 1 pseudogene 3	1.7875	1.15416	-1.55115
C10orf10	chromosome 10 open reading frame 10	3.76697	4.73647	1.95816
ZNF22	zinc finger protein 22	2.31327	1.53823	-1.71124
LINC00864	long intergenic non-protein coding RNA 864	2.21391	2.93159	1.64454
OGDHL	oxoglutarate dehydrogenase-like	8.30881	7.56329	-1.67658
ASAH2	N-acylsphingosine amidohydrolase (non-lysosomal ceramidase) 2	4.09504	3.34803	-1.67831
LOC105378305	uncharacterized LOC105378305	1.55622	2.16552	1.52552
RHOBTB1	Rho-related BTB domain containing 1	7.48203	6.22978	-2.38213
SLC25A16	solute carrier family 25 (mitochondrial carrier), member 16	5.26998	5.88628	1.53294
P4HA1	prolyl 4-hydroxylase, alpha polypeptide I	8.08595	9.13931	2.07536
MYOZ1	myozenin 1	6.0899	4.82882	-2.39675
AGAP5	ArfGAP with GTPase domain, ankyrin repeat and PH domain 5	3.52684	4.13371	1.52295
LOC105378362	uncharacterized LOC105378362	3.38428	2.53819	-1.79762
ANXA11	annexin A11	6.88283	6.23924	-1.56221
ANKRD22	ankyrin repeat domain 22	4.90035	4.17613	-1.65201
ANKRD1	ankyrin repeat domain 1 (cardiac muscle)	4.04618	3.2689	-1.7139
MYOF	myoferlin	9.22686	8.61889	-1.52411
MIR3158-2	microRNA 3158-2	2.08313	1.49162	-1.50682
LOC101927549	uncharacterized LOC101927549	1.76612	1.14765	-1.53525
AFAP1L2	actin filament associated protein 1-like 2	5.1584	4.38013	-1.71507
ABLIM1	actin binding LIM protein 1	5.85677	5.16465	-1.61566
HSPA12A	heat shock 70kDa protein 12A	7.02374	6.06816	-1.93936
MIR3663	microRNA 3663	2.41011	3.13256	1.64998
LOC105378511	uncharacterized LOC105378511	3.402	4.13385	1.66077
LOC105378535	uncharacterized LOC105378535	2.43014	1.79695	-1.55099
BNIP3	BCL2/adenovirus E1B 19kDa interacting protein 3	6.74943	7.97785	2.3431
KRTAP5-5	keratin associated protein 5-5	2.17898	3.3824	2.30285
LINC01219	long intergenic non-protein coding RNA 1219	4.20373	3.50855	-1.61909
OR56B3P	olfactory receptor, family 56, subfamily B, member 3 pseudogene	2.90348	3.72834	1.77136
LOC105376530	uncharacterized LOC105376530	4.93921	4.25535	-1.60643
SMPD1	sphingomyelin phosphodiesterase 1, acid lysosomal	5.46893	4.80419	-1.58528
SNORA23	small nucleolar RNA, H/ACA box 23	7.55301	8.40358	1.80321
BBOX1	butyrobetaine (gamma), 2-oxoglutarate dioxygenase (gamma-butyrobetaine hydroxylase) 1	3.26258	2.09531	-2.24586
PTPRJ	protein tyrosine phosphatase, receptor type, J	6.94752	5.67812	-2.41061
TRIM48	tripartite motif containing 48	2.3086	1.46838	-1.79032
OR4C16	olfactory receptor, family 4, subfamily C, member 16 (gene/pseudogene)	2.2892	1.42574	-1.8194
OR8H2	olfactory receptor, family 8, subfamily H, member 2	1.13371	2.3928	2.39345
LOC101927617	uncharacterized LOC101927617	4.55442	3.87307	-1.60364
NEAT1	nuclear paraspeckle assembly transcript 1 (non-protein coding)	4.43965	3.02359	-2.66856
RAD9A	RAD9 checkpoint clamp component A	8.11576	7.25407	-1.81717
ALDH3B1	aldehyde dehydrogenase 3 family, member B1	5.75153	5.11678	-1.55267
FOLR1	folate receptor 1 (adult)	7.84723	6.76393	-2.11888
LOC105369379	uncharacterized LOC105369379	2.71652	3.41026	1.61747
DNAJB13	DnaJ (Hsp40) homolog, subfamily B, member 13	5.60265	4.56772	-2.04901
THRSP	thyroid hormone responsive	3.92869	2.76607	-2.23864
LOC105369419	uncharacterized LOC105369419	2.68104	2.09559	-1.50051
CD3G	CD3g molecule, gamma (CD3-TCR complex)	2.23141	2.95975	1.65673
SC5D	sterol-C5-desaturase	7.05905	6.26589	-1.73287
OR10G4	olfactory receptor, family 10, subfamily G, member 4	3.03216	3.68768	1.57518
LINC00167	long intergenic non-protein coding RNA 167	3.12574	3.83683	1.63704
ADAMTS15	ADAM metallopeptidase with thrombospondin type 1 motif 15	6.63799	5.61242	-2.03576
DUSP8	dual specificity phosphatase 8	5.68549	4.93243	-1.68536
KRTAP5-3	keratin associated protein 5-3	2.48684	3.44197	1.93875
OR51A2	olfactory receptor, family 51, subfamily A, member 2	2.61337	1.8675	-1.67698
DCHS1	dachsous cadherin-related 1	3.56298	2.53455	-2.0398
NRIP3	nuclear receptor interacting protein 3	5.53125	6.15624	1.5422
GALNT18	polypeptide N-acetylgalactosaminyltransferase 18	6.08293	5.17804	-1.8724
LOC101928132	uncharacterized LOC101928132	3.45038	2.60936	-1.79132
OR4C12	olfactory receptor, family 4, subfamily C, member 12	2.97775	2.369	-1.52494
LOC441601	septin 7 pseudogene	3.07147	2.20945	-1.81758
PRG2	proteoglycan 2, bone marrow (natural killer cell activator, eosinophil granule major basic protein)	4.07765	2.33621	-3.34369
SLC43A3	solute carrier family 43, member 3	4.01236	4.89203	1.83995
OR5B3	olfactory receptor, family 5, subfamily B, member 3	1.78502	2.60022	1.75954
OR5A2	olfactory receptor, family 5, subfamily A, member 2	3.33195	2.09387	-2.35884
FADS1	fatty acid desaturase 1	6.26483	5.43468	-1.77787
RASGRP2	RAS guanyl releasing protein 2 (calcium and DAG-regulated)	2.69289	3.34356	1.5699
ALDH3B2	aldehyde dehydrogenase 3 family, member B2	5.07224	4.29538	-1.7134
CPT1A	carnitine palmitoyltransferase 1A (liver)	5.64964	6.68446	2.04886
MRGPRD	MAS-related GPR, member D	4.57037	3.9692	-1.51695
DHCR7	7-dehydrocholesterol reductase	6.83903	5.71649	-2.1773
MMP3	matrix metallopeptidase 3	2.95679	3.57517	1.53515
PDGFD	platelet derived growth factor D	7.14781	6.04069	-2.15415
DRD2	dopamine receptor D2	3.05051	3.67086	1.53725
ZPR1	ZPR1 zinc finger	6.89794	7.49732	1.51507
MCAM	melanoma cell adhesion molecule	4.69574	3.64051	-2.07805
OR10G7	olfactory receptor, family 10, subfamily G, member 7	2.48275	1.65331	-1.777
LOC102724457	uncharacterized LOC102724457	2.04953	2.66319	1.53014
FEZ1	fasciculation and elongation protein zeta 1	4.1712	3.43217	-1.66905
LOC105369568	uncharacterized LOC105369568	2.08913	1.48971	-1.51511
LRRC23	leucine rich repeat containing 23	3.63698	4.43518	1.73893
DSTNP2	destrin (actin depolymerizing factor) pseudogene 2	2.66647	3.49945	1.78136
ENO2	enolase 2 (gamma, neuronal)	5.4376	6.10249	1.58545
ZNF705A	zinc finger protein 705A	1.33776	2.06237	1.65245
CREBL2	cAMP responsive element binding protein-like 2	5.9429	6.57276	1.54741
EMP1	epithelial membrane protein 1	5.02632	4.27009	-1.68907
GOLT1B	golgi transport 1B	7.33607	8.05481	1.64574
LINC00941	long intergenic non-protein coding RNA 941	1.91029	2.5526	1.56083
NR4A1	nuclear receptor subfamily 4, group A, member 1	4.95432	4.24789	-1.63176
TNS2	tensin 2	6.46871	5.7648	-1.62891
LOC100240734	uncharacterized LOC100240734	2.14812	2.86751	1.64649
MUCL1	mucin-like 1	2.86168	2.11504	-1.67788
OR6C75	olfactory receptor, family 6, subfamily C, member 75	2.95842	2.02184	-1.91399
METTL7B	methyltransferase like 7B	4.16341	3.53639	-1.54437
ORMDL2	ORMDL sphingolipid biosynthesis regulator 2	5.89909	5.26074	-1.55655
RPL41	ribosomal protein L41	3.43962	4.04318	1.51946
MON2	MON2 homolog, regulator of endosome-to-Golgi trafficking	7.0765	7.71894	1.56097
MIRLET7I	microRNA let-7i	3.80455	3.16725	-1.55541
SRGAP1	SLIT-ROBO Rho GTPase activating protein 1	6.65259	7.30581	1.57267
YEATS4	YEATS domain containing 4	2.06849	1.43588	-1.55037
KCNMB4	potassium channel subfamily M regulatory beta subunit 4	6.79717	5.89588	-1.86773
LGR5	leucine-rich repeat containing G protein-coupled receptor 5	5.01059	4.24833	-1.69615
GLIPR1	GLI pathogenesis-related 1	7.06119	7.79892	1.66755
LOC105369857	uncharacterized LOC105369857	1.40268	2.13441	1.66063
MIR492	microRNA 492	3.08196	2.46471	-1.53395
MIR331	microRNA 331	4.06928	3.3637	-1.6308
NR1H4	nuclear receptor subfamily 1, group H, member 4	3.77287	2.47389	-2.46055
STAB2	stabilin 2	4.65991	4.02092	-1.55724
MIR3922	microRNA 3922	5.3224	4.51006	-1.75606
TCP11L2	t-complex 11, testis-specific-like 2	4.97064	5.7965	1.77259
LOC105369964	uncharacterized LOC105369964	1.84624	2.52041	1.59568
MVK	mevalonate kinase	6.44878	5.52227	-1.90067
CCDC64	coiled-coil domain containing 64	5.85379	5.08574	-1.70297
AACS	acetoacetyl-CoA synthetase	6.57666	5.57488	-2.00247
CCND2-AS1	CCND2 antisense RNA 1	3.60897	4.47358	1.82085
ACRBP	acrosin binding protein	4.07655	3.45195	-1.54178
LPCAT3	lysophosphatidylcholine acyltransferase 3	9.9065	9.26753	-1.55722
FAM86FP	family with sequence similarity 86, member A pseudogene	1.73449	2.62266	1.85083
LOC728715	ovostatin homolog 2	1.94899	1.27621	-1.59414
KLRAP1	killer cell lectin-like receptor subfamily A pseudogene 1	2.62033	1.97056	-1.56892
TAS2R43	taste receptor, type 2, member 43	1.03853	1.65862	1.53697
DUSP16	dual specificity phosphatase 16	6.60233	5.86987	-1.66147
GSG1	germ cell associated 1	7.26517	6.67364	-1.50684
KCNJ8	potassium channel, inwardly rectifying subfamily J, member 8	4.93047	4.02902	-1.86794
ABCC9	ATP binding cassette subfamily C member 9	7.32082	6.47851	-1.79292
BHLHE41	basic helix-loop-helix family, member e41	4.95949	6.56946	3.05246
SYT10	synaptotagmin X	7.43914	6.26355	-2.25885
LOC105369746	uncharacterized LOC105369746	1.93732	1.28406	-1.57272
SNORA2A	small nucleolar RNA, H/ACA box 2A	6.7689	5.94303	-1.7726
POU6F1	POU class 6 homeobox 1	6.57923	5.98282	-1.51195
KRT80	keratin 80, type II	6.61592	5.73461	-1.84205
KRT83	keratin 83, type II	3.29265	2.66932	-1.54043
KRT75	keratin 75, type II	2.37	3.33374	1.95036
KRT74	keratin 74, type II	3.00488	3.64306	1.55636
SNORD59B	small nucleolar RNA, C/D box 59B	2.03386	1.4372	-1.51221
MIR548Z	microRNA 548z	1.59081	0.89186	-1.62332
LOC105369810	uncharacterized LOC105369810	2.44739	1.64689	-1.74171
CPM	carboxypeptidase M	7.4414	6.79983	-1.56003
LOC101928002	uncharacterized LOC101928002	2.08821	2.68421	1.51152
PHLDA1	pleckstrin homology-like domain, family A, member 1	5.52044	6.2387	1.6452
NTN4	netrin 4	5.72281	4.94333	-1.71651
LOC643770	uncharacterized LOC643770	2.52897	1.88115	-1.5668
APPL2	adaptor protein, phosphotyrosine interaction, PH domain and leucine zipper containing 2	5.35977	4.76867	-1.50639
MIR619	microRNA 619	2.9654	3.59147	1.54336
MMAB	methylmalonic aciduria (cobalamin deficiency) cblB type	5.07876	4.47143	-1.52344
TBX3	T-box 3	3.23001	3.81772	1.50286
LOC105370004	uncharacterized LOC105370004	2.30232	1.65355	-1.56783
LOC105370020	uncharacterized LOC105370020	1.88771	2.80194	1.88456
VPS33A	vacuolar protein sorting 33 homolog A (S. cerevisiae)	4.9109	5.68149	1.70597
HCAR2	hydroxycarboxylic acid receptor 2	3.57828	2.81265	-1.70011
RILPL2	Rab interacting lysosomal protein-like 2	4.62442	3.99626	-1.54559
LOC101927637	uncharacterized LOC101927637	3.61066	4.23101	1.53725
ANHX	anomalous homeobox	4.36982	5.19046	1.76619
RNU6-78P	RNA, U6 small nuclear 78, pseudogene	2.6831	1.88405	-1.73995
GTF3A	general transcription factor IIIA	5.51048	6.14227	1.54949
RNU6-64P	RNA, U6 small nuclear 64, pseudogene	1.86071	2.57554	1.64129
FRY	FRY microtubule binding protein	7.00539	5.76674	-2.35978
NAA16	N(alpha)-acetyltransferase 16, NatA auxiliary subunit	7.07406	6.4858	-1.50343
RGCC	regulator of cell cycle	2.17454	1.58488	-1.50489
SMIM2-AS1	SMIM2 antisense RNA 1	2.114	2.86006	1.67721
OLFM4	olfactomedin 4	7.11457	8.68942	2.97905
UCHL3	ubiquitin C-terminal hydrolase L3	4.42639	5.10472	1.60029
LINC01038	long intergenic non-protein coding RNA 1038	2.62676	1.97718	-1.56871
MIR623	microRNA 623	1.97771	3.05776	2.11411
MIR4306	microRNA 4306	2.70986	1.98766	-1.6497
ATP11A	ATPase, class VI, type 11A	6.87365	6.1491	-1.65238
ZMYM5	zinc finger, MYM-type 5	3.87486	4.52567	1.57005
SACS	sacsin molecular chaperone	6.64395	6.03375	-1.52647
SHISA2	shisa family member 2	7.10566	6.32335	-1.71988
DCLK1	doublecortin-like kinase 1	6.3861	5.3582	-2.03905
POSTN	periostin, osteoblast specific factor	2.99474	4.06995	2.10703
FOXO1	forkhead box O1	6.29991	7.01107	1.63712
KBTBD6	kelch repeat and BTB (POZ) domain containing 6	7.59731	6.83749	-1.69328
CAB39L	calcium binding protein 39-like	2.26298	2.91852	1.5752
DIAPH3	diaphanous-related formin 3	7.7978	7.1566	-1.55963
DACH1	dachshund family transcription factor 1	5.58079	4.35936	-2.33178
LINC00375	long intergenic non-protein coding RNA 375	2.14404	2.81061	1.58729
METTL21C	methyltransferase like 21C	3.44443	4.06371	1.53611
KDELC1	KDEL (Lys-Asp-Glu-Leu) containing 1	7.53841	6.47802	-2.08549
LOC105370359	uncharacterized LOC105370359	1.75845	2.93003	2.25258
GAS6	growth arrest-specific 6	6.36315	5.59624	-1.70162
RASA3	RAS p21 protein activator 3	5.65225	6.46706	1.75907
LOC105372845	uncharacterized LOC105372845	5.20748	4.15673	-2.07161
POTEG	POTE ankyrin domain family, member G	3.07193	1.89987	-2.25333
LOC105378173	uncharacterized LOC105378173	3.85699	3.07999	-1.71356
OR4K15	olfactory receptor, family 4, subfamily K, member 15	1.26621	2.0385	1.70798
OR4N5	olfactory receptor, family 4, subfamily N, member 5	2.4912	1.84765	-1.56217
EDDM3A	epididymal protein 3A	2.28446	1.67397	-1.52678
TRAV1-2	T cell receptor alpha variable 1-2	4.04357	4.76215	1.64556
TRAJ17	T cell receptor alpha joining 17	2.66224	3.37667	1.64084
TRAV12-3	T cell receptor alpha variable 12-3	1.90939	1.30464	-1.52072
TRAV20	T cell receptor alpha variable 20	1.56927	0.82646	-1.67343
TRAJ30	T cell receptor alpha joining 30	2.73091	3.50031	1.70456
TRAJ14	T cell receptor alpha joining 14	2.45971	3.52779	2.09664
ABHD4	abhydrolase domain containing 4	6.57729	5.90635	-1.59211
C14orf119	chromosome 14 open reading frame 119	5.42003	6.05023	1.54778
LTB4R	leukotriene B4 receptor	3.58633	4.17579	1.50468
NYNRIN	NYN domain and retroviral integrase containing	3.52896	2.85342	-1.59719
IGBP1P1	immunoglobulin (CD79A) binding protein 1 pseudogene 1	3.20398	2.58311	-1.5378
SAMD4A	sterile alpha motif domain containing 4A	5.85887	4.66428	-2.2888
SNAPC1	small nuclear RNA activating complex polypeptide 1	6.53831	7.14258	1.52021
SYNE2	spectrin repeat containing, nuclear envelope 2	8.46795	7.31755	-2.21975
SNORD56B	small nucleolar RNA, C/D box 56B	2.07634	2.67316	1.51238
UBR7	ubiquitin protein ligase E3 component n-recognin 7 (putative)	6.79365	6.17456	-1.53591
OTUB2	OTU deubiquitinase, ubiquitin aldehyde binding 2	5.98978	6.78974	1.74105
SNORD114-25	small nucleolar RNA, C/D box 114-25	4.74562	5.40204	1.57617
SNORD114-31	small nucleolar RNA, C/D box 114-31	2.88819	1.8296	-2.0829
MIR323A	microRNA 323a	3.40366	2.47614	-1.902
MIR494	microRNA 494	4.93411	4.34686	-1.50238
MIR539	microRNA 539	5.88367	5.23159	-1.57143
MIR377	microRNA 377	4.67407	3.78277	-1.85485
MIR412	microRNA 412	4.6554	4.01681	-1.55681
MIR4309	microRNA 4309	3.34849	2.7122	-1.55433
CRIP1	cysteine-rich protein 1 (intestinal)	6.73098	5.75592	-1.96572
LOC101929718	uncharacterized LOC101929718	4.12325	4.70876	1.50057
CTSG	cathepsin G	3.04973	2.30954	-1.6704
MIR4503	microRNA 4503	2.8193	1.75641	-2.08911
LOC105370456	uncharacterized LOC105370456	3.09181	3.71486	1.54013
GCH1	GTP cyclohydrolase 1	4.29058	3.50835	-1.71979
LOC105370509	uncharacterized LOC105370509	2.79172	3.4497	1.57787
WDR89	WD repeat domain 89	6.20718	5.52364	-1.60608
TMED10	transmembrane p24 trafficking protein 10	3.71318	3.11935	-1.50925
ZDHHC22	zinc finger, DHHC-type containing 22	2.7307	2.12978	-1.51668
SERPINA1	serpin peptidase inhibitor, clade A (alpha-1 antiproteinase, antitrypsin), member 1	4.40388	5.19377	1.72894
IGHG1	immunoglobulin heavy constant gamma 1 (G1m marker)	3.75056	4.45425	1.62867
IGHG3	immunoglobulin heavy constant gamma 3 (G3m marker)	2.68316	3.30997	1.54415
IGHV3-53	immunoglobulin heavy variable 3-53	2.51957	3.13062	1.52737
LINC01193	long intergenic non-protein coding RNA 1193	3.3785	2.45671	-1.89446
SNORD116-27	small nucleolar RNA, C/D box 116-27	4.48035	5.23915	1.69208
SNORD116-29	small nucleolar RNA, C/D box 116-29	2.33568	2.92336	1.50283
SNORD115-30	small nucleolar RNA, C/D box 115-30	0.96348	1.62158	1.578
SNORD115-32	small nucleolar RNA, C/D box 115-32	2.92635	2.26665	-1.57975
MIR4509-1	microRNA 4509-1	2.62341	1.8301	-1.73305
ULK4P3	ULK4 pseudogene 3	4.59065	5.31545	1.65267
ANP32AP1	acidic nuclear phosphoprotein 32 family member A pseudogene 1	2.39184	1.59997	-1.73132
THBS1	thrombospondin 1	9.8426	10.6457	1.7449
SORD	sorbitol dehydrogenase	5.10754	5.95144	1.7949
NDUFAF4P1	NADH dehydrogenase (ubiquinone) complex I, assembly factor 4 pseudogene 1	2.24975	1.57772	-1.59331
MIR4713	microRNA 4713	2.37406	3.13269	1.69188
C15orf65	chromosome 15 open reading frame 65	5.18527	5.90703	1.64919
FAM63B	family with sequence similarity 63, member B	5.24817	5.84709	1.51458
LOC105370839	uncharacterized LOC105370839	1.49908	2.09636	1.51286
PAQR5	progestin and adipoQ receptor family member V	6.55391	7.34195	1.72673
TMEM202	transmembrane protein 202	2.13178	2.71795	1.50126
UBE2Q2	ubiquitin-conjugating enzyme E2Q family member 2	5.30497	6.16069	1.80966
ANKRD34C	ankyrin repeat domain 34C	3.08986	3.92118	1.77931
TMED3	transmembrane p24 trafficking protein 3	4.54381	5.14093	1.51269
FAH	fumarylacetoacetate hydrolase (fumarylacetoacetase)	4.42377	5.14794	1.65195
CEMIP	cell migration inducing protein, hyaluronan binding	4.56848	3.82806	-1.67066
LOC105370924	uncharacterized LOC105370924	2.51467	1.88323	-1.54911
UBE2Q2L	ubiquitin conjugating enzyme E2Q family member 2-like	4.43915	3.67441	-1.69906
GOLGA6L4	golgin A6 family-like 4	3.28617	2.57385	-1.63844
LOC400464	uncharacterized LOC400464	2.10784	1.51516	-1.50805
MIR4509-1	microRNA 4509-1	2.62341	1.8301	-1.73305
NIPA1	non imprinted in Prader-Willi/Angelman syndrome 1	2.80114	3.68832	1.84956
LOC105370737	uncharacterized LOC105370737	4.0649	3.33456	-1.65903
LOC105370739	uncharacterized LOC105370739	2.15846	2.77	1.52789
LOC105370740	uncharacterized LOC105370740	1.75902	2.47328	1.64064
MIR4509-1	microRNA 4509-1	2.62341	1.8301	-1.73305
LOC102725021	uncharacterized LOC102725021	4.04498	3.45707	-1.50307
MTMR10	myotubularin related protein 10	8.19365	7.59128	-1.51821
KATNBL1	katanin p80 subunit B-like 1	2.57953	1.74427	-1.78418
RASGRP1	RAS guanyl releasing protein 1 (calcium and DAG-regulated)	4.76418	4.13927	-1.54211
RMDN3	regulator of microtubule dynamics 3	6.41986	7.02076	1.51666
NDUFAF1	NADH dehydrogenase (ubiquinone) complex I, assembly factor 1	2.43363	3.0916	1.57786
MIR4310	microRNA 4310	2.64815	3.27798	1.54738
CATSPER2P1	cation channel, sperm associated 2 pseudogene 1	3.37085	2.56502	-1.74815
PIN4P1	protein (peptidylprolyl cis/trans isomerase) NIMA-interacting, 4 pseudogene 1	3.25494	3.87891	1.54111
HDC	histidine decarboxylase	3.07598	2.48574	-1.5055
LOC105370814	uncharacterized LOC105370814	4.17344	3.56163	-1.52818
DMXL2	Dmx-like 2	7.94166	6.27557	-3.17353
DAPK2	death-associated protein kinase 2	3.26164	4.05956	1.73859
KIAA0101	KIAA0101	5.73865	5.06629	-1.59368
LOC105370862	uncharacterized LOC105370862	3.09672	2.50178	-1.51041
IGDCC4	immunoglobulin superfamily, DCC subclass, member 4	8.63862	7.96425	-1.5959
SNORD18C	small nucleolar RNA, C/D box 18C	1.89458	2.57448	1.60203
SNORD18B	small nucleolar RNA, C/D box 18B	3.9182	5.09501	2.26076
LOC102723493	uncharacterized LOC102723493	2.51477	1.8577	-1.57688
DNM1P35	dynamin 1 pseudogene 35	4.75274	5.48229	1.65812
LOC645752	golgin A6 family, member A pseudogene	4.41951	3.43054	-1.98477
ACTG1P17	actin gamma 1 pseudogene 17	4.27531	4.86717	1.50719
BNC1	basonuclin 1	3.95841	3.08226	-1.83547
DNM1P46	dynamin 1 pseudogene 46	4.70227	5.36847	1.58689
TARSL2	threonyl-tRNA synthetase-like 2	3.05192	3.69689	1.56371
ALG1	ALG1, chitobiosyldiphosphodolichol beta-mannosyltransferase	5.88715	6.60473	1.64442
METTL22	methyltransferase like 22	5.92968	6.79656	1.82371
ABAT	4-aminobutyrate aminotransferase	5.13471	4.48519	-1.56865
CIITA	class II, major histocompatibility complex, transactivator	3.66332	4.38661	1.65094
MIR4718	microRNA 4718	1.55253	2.66342	2.15979
ABCC1	ATP binding cassette subfamily C member 1	8.45723	7.54349	-1.88392
IQCK	IQ motif containing K	6.8049	5.78683	-2.02521
ACSM2A	acyl-CoA synthetase medium-chain family member 2A	2.45801	3.1101	1.57144
METTL9	methyltransferase like 9	9.07745	8.17184	-1.87334
OTOA	otoancorin	2.93174	3.73323	1.7429
LAT	linker for activation of T-cells	5.83473	6.50294	1.5891
MAZ	MYC-associated zinc finger protein (purine-binding transcription factor)	7.59129	7.00005	-1.50654
MIR4518	microRNA 4518	5.80965	4.66828	-2.2059
ORAI3	ORAI calcium release-activated calcium modulator 3	7.35108	6.62632	-1.65263
IGHV1OR16-3	immunoglobulin heavy variable 1/OR16-3 (pseudogene)	5.25211	5.86787	1.53236
GPT2	glutamic pyruvate transaminase (alanine aminotransferase) 2	6.05029	6.96609	1.88661
C16orf78	chromosome 16 open reading frame 78	2.43969	3.17135	1.66055
LOC105371265	uncharacterized LOC105371265	1.59873	2.24793	1.5683
MT1JP	metallothionein 1J, pseudogene	2.79028	2.19987	-1.50568
MT1A	metallothionein 1A	1.55762	2.644	2.12341
MT1CP	metallothionein 1C, pseudogene	7.72555	9.14637	2.67738
ZFP90	ZFP90 zinc finger protein	5.40388	4.65536	-1.68007
MIR140	microRNA 140	1.68854	2.37116	1.60505
CLEC18A	C-type lectin domain family 18, member A	4.12438	4.74678	1.53943
NPIPB15	nuclear pore complex interacting protein family, member B15	4.03594	2.9444	-2.13101
HSD17B2	hydroxysteroid (17-beta) dehydrogenase 2	5.59613	6.73688	2.20496
LOC105371371	SH3 domain-binding protein 1-like	4.2517	3.28209	-1.95831
NECAB2	N-terminal EF-hand calcium binding protein 2	3.92106	4.82726	1.8741
CRISPLD2	cysteine-rich secretory protein LCCL domain containing 2	7.86086	6.88873	-1.96174
TUBB3	tubulin, beta 3 class III	5.09652	4.44109	-1.57509
C16orf13	chromosome 16 open reading frame 13	5.79498	6.39459	1.51531
SNORA64	small nucleolar RNA, H/ACA box 64	5.259	5.93546	1.59821
BRICD5	BRICHOS domain containing 5	4.75037	4.15299	-1.51297
PPL	periplakin	6.68736	5.76802	-1.89125
EEF2KMT	eukaryotic elongation factor 2 lysine methyltransferase	4.92037	4.18715	-1.66234
MIR548H2	microRNA 548h-2	3.25401	4.0861	1.78026
PLA2G10	phospholipase A2, group X	2.80724	1.75641	-2.07172
XYLT1	xylosyltransferase I	3.87495	3.22499	-1.56913
GPRC5B	G protein-coupled receptor, class C, group 5, member B	9.55048	8.7011	-1.80173
GPR139	G protein-coupled receptor 139	3.39624	4.07261	1.59811
BOLA2	bolA family member 2	6.16422	6.80549	1.5597
TBX6	T-box 6	3.50218	4.26474	1.6965
BOLA2	bolA family member 2	6.16422	6.80549	1.5597
LOC100505948	uncharacterized LOC100505948	3.66054	4.28921	1.54614
LOC283856	uncharacterized LOC283856	4.71365	4.12025	-1.5088
CDH8	cadherin 8, type 2	7.69826	6.79858	-1.86565
CDH16	cadherin 16, KSP-cadherin	6.5534	5.50171	-2.07296
PDXDC2P	pyridoxal-dependent decarboxylase domain containing 2, pseudogene	2.89045	3.80297	1.88233
FA2H	fatty acid 2-hydroxylase	6.03413	5.3737	-1.58055
GINS2	GINS complex subunit 2 (Psf2 homolog)	5.61441	4.99393	-1.53739
MVD	mevalonate (diphospho) decarboxylase	8.64794	7.05164	-3.02367
SPNS2	spinster homolog 2 (Drosophila)	8.65585	7.29244	-2.57293
ARRB2	arrestin, beta 2	6.75115	5.64352	-2.15491
CHRNB1	cholinergic receptor, nicotinic beta 1	4.24484	4.99011	1.67629
SLC35G6	solute carrier family 35, member G6	2.52328	3.11227	1.50419
GRAPL	GRB2-related adaptor protein-like	4.42632	5.12759	1.62593
LGALS9	lectin, galactoside-binding, soluble, 9	3.02998	3.98541	1.93916
TMEM97	transmembrane protein 97	6.02115	5.10675	-1.88478
MIR2909	microRNA 2909	8.81567	9.9914	2.25907
LOC105371775	uncharacterized LOC105371775	2.3744	3.0965	1.64958
FKBP10	FK506 binding protein 10	7.46592	8.0814	1.53207
AOC3	amine oxidase, copper containing 3	3.26302	3.91126	1.56726
G6PC	glucose-6-phosphatase, catalytic subunit	2.345	2.99992	1.57453
NBR1	neighbor of BRCA1 gene 1	6.75891	7.35839	1.51517
ARL4D	ADP-ribosylation factor like GTPase 4D	3.88732	5.14069	2.38398
ACBD4	acyl-CoA binding domain containing 4	5.89799	5.22261	-1.59702
GOSR2	golgi SNAP receptor complex member 2	6.40247	7.0576	1.57476
SOX9	SRY box 9	8.4989	10.2213	3.29985
OTOP2	otopetrin 2	6.29359	7.32689	2.0467
LOC105371912	uncharacterized LOC105371912	3.35427	3.9466	1.50768
OR1D5	olfactory receptor, family 1, subfamily D, member 5	2.73736	3.47394	1.66622
OR1E2	olfactory receptor, family 1, subfamily E, member 2	1.99702	2.59583	1.51447
CAMKK1	calcium/calmodulin-dependent protein kinase kinase 1, alpha	4.45451	3.85777	-1.51229
LOC100996842	uncharacterized LOC100996842	5.24433	4.61244	-1.54959
LINC00324	long intergenic non-protein coding RNA 324	3.87204	3.2425	-1.54707
SPDYE4	speedy/RINGO cell cycle regulator family member E4	3.48497	2.64122	-1.79471
MIR4731	microRNA 4731	3.89349	2.73981	-2.22481
CDRT1	CMT1A duplicated region transcript 1	4.45925	3.81497	-1.56296
LOC105371559	uncharacterized LOC105371559	3.29	2.58627	-1.62871
SREBF1	sterol regulatory element binding transcription factor 1	6.07818	5.13162	-1.92727
SNORD3C	small nucleolar RNA, C/D box 3C	6.024	5.4225	-1.51729
IFT20	intraflagellar transport 20	7.15572	7.87512	1.6465
PEX12	peroxisomal biogenesis factor 12	6.43671	7.26362	1.77388
ACACA	acetyl-CoA carboxylase alpha	8.76235	7.64052	-2.17623
LOC105371757	uncharacterized LOC105371757	5.33456	4.71221	-1.53938
YWHAEP7	tyrosine 3-monooxygenase/tryptophan 5-monooxygenase activation protein, epsilon pseudogene 7	2.81668	2.22711	-1.5048
PGAP3	post-GPI attachment to proteins 3	5.93932	5.33094	-1.52455
SNORD124	small nucleolar RNA, C/D box 124	3.02114	3.7185	1.62153
NR1D1	nuclear receptor subfamily 1, group D, member 1	4.98359	5.78936	1.74808
KRT40	keratin 40, type I	2.56602	3.32784	1.69563
KRT32	keratin 32, type I	3.28513	3.88266	1.51312
ACLY	ATP citrate lyase	10.9112	10.1148	-1.7368
ETV4	ets variant 4	5.21042	6.12428	1.88408
SOST	sclerostin	5.11336	4.39451	-1.64587
C1QL1	complement component 1, q subcomponent-like 1	5.94597	5.3235	-1.53951
ARHGAP27	Rho GTPase activating protein 27	6.31644	5.62562	-1.6142
SP2-AS1	SP2 antisense RNA 1	4.24091	3.23873	-2.00302
SKAP1	src kinase associated phosphoprotein 1	2.625	3.40034	1.71159
MIR196A1	microRNA 196a-1	3.48468	2.74365	-1.67137
PHOSPHO1	phosphatase, orphan 1	6.67006	5.73861	-1.90719
TOB1	transducer of ERBB2, 1	7.60334	8.55979	1.94053
COIL	coilin	4.00638	4.60796	1.51738
LOC653653	adaptor-related protein complex 1, sigma 2 subunit pseudogene	3.68304	2.79519	-1.85042
APPBP2	amyloid beta precursor protein (cytoplasmic tail) binding protein 2	9.81019	9.09127	-1.64595
CSH1	chorionic somatomammotropin hormone 1 (placental lactogen)	3.65597	4.5586	1.86947
AXIN2	axin 2	5.72522	5.00217	-1.65067
WIPI1	WD repeat domain, phosphoinositide interacting 1	7.02302	7.88472	1.81718
LOC105371879	uncharacterized LOC105371879	2.91282	2.25725	-1.57524
LOC102723517	uncharacterized LOC102723517	5.45037	4.83896	-1.52775
LOC102723517	uncharacterized LOC102723517	3.93733	3.31429	-1.54012
UBE2O	ubiquitin-conjugating enzyme E2O	6.62153	7.21175	1.50548
MIR4739	microRNA 4739	3.82518	4.78814	1.94931
NPTX1	neuronal pentraxin I	6.48492	5.69079	-1.73403
MIR657	microRNA 657	4.24457	3.54333	-1.6259
PCYT2	phosphate cytidylyltransferase 2, ethanolamine	6.91339	5.82438	-2.12728
FASN	fatty acid synthase	8.12336	6.78471	-2.52915
LOC100505909	uncharacterized LOC100505909	1.41886	2.00611	1.50238
DLGAP1-AS2	DLGAP1 antisense RNA 2	3.0951	3.8934	1.73905
PRELID3A	PRELI domain containing 3A	3.18424	2.56301	-1.53819
RBBP8	retinoblastoma binding protein 8	6.86488	6.22577	-1.55737
CABLES1	Cdk5 and Abl enzyme substrate 1	7.55075	6.75262	-1.73885
RIOK3	RIO kinase 3	7.1448	7.95748	1.75647
LAMA3	laminin, alpha 3	6.8783	5.75038	-2.18543
IMPACT	impact RWD domain protein	6.11996	6.74627	1.54361
LOC105372097	uncharacterized LOC105372097	3.64251	2.87344	-1.70417
LOC102724698	uncharacterized LOC102724698	2.44655	3.03198	1.50049
SEC11C	SEC11 homolog C, signal peptidase complex subunit	6.65031	7.23896	1.50384
CBX3P2	chromobox homolog 3 pseudogene 2	2.93225	2.326	-1.5223
LOC102724397	uncharacterized LOC102724397	3.49854	2.54023	-1.94303
CTAGE1	cutaneous T-cell lymphoma-associated antigen 1	3.61833	3.0318	-1.50163
ANKRD29	ankyrin repeat domain 29	7.63041	6.76741	-1.81882
KLHL14	kelch-like family member 14	6.87344	7.77973	1.87422
ZNF396	zinc finger protein 396	2.1334	2.72519	1.50712
INO80C	INO80 complex subunit C	5.64923	5.03888	-1.52663
MIR924	microRNA 924	1.99133	2.59583	1.52045
LMAN1	lectin, mannose-binding, 1	9.30446	10.1287	1.77056
LOC105372158	uncharacterized LOC105372158	3.82857	3.09303	-1.66502
BCL2	B-cell CLL/lymphoma 2	7.41777	6.55884	-1.81369
DSEL	dermatan sulfate epimerase-like	5.99948	5.40569	-1.50921
LOC100505853	uncharacterized LOC100505853	2.95708	2.2198	-1.66703
LOC105372204	uncharacterized LOC105372204	3.70402	3.08816	-1.53247
GADD45B	growth arrest and DNA-damage-inducible, beta	9.10435	8.45759	-1.56565
LOC105372258	uncharacterized LOC105372258	2.11313	2.72057	1.52355
C19orf45	chromosome 19 open reading frame 45	3.91567	3.20405	-1.63764
ICAM4	intercellular adhesion molecule 4 (Landsteiner-Wiener blood group)	3.23375	4.01043	1.71318
CCDC159	coiled-coil domain containing 159	4.70913	3.92558	-1.72136
CNN1	calponin 1, basic, smooth muscle	5.61733	4.93836	-1.601
ZNF844	zinc finger protein 844	1.19359	1.86969	1.59781
MIR3188	microRNA 3188	4.35219	4.94701	1.51028
MIR3189	microRNA 3189	5.87287	7.39287	2.86791
ZNF429	zinc finger protein 429	2.43939	1.83292	-1.52253
ZNF254	zinc finger protein 254	3.67756	2.96622	-1.63732
PDCD5	programmed cell death 5	5.38392	6.27253	1.85139
LOC105372379	uncharacterized LOC105372379	2.7838	3.41764	1.55169
ZNF383	zinc finger protein 383	3.05597	3.68824	1.55
IFNL2	interferon, lambda 2	2.72245	2.06559	-1.57665
SUPT5H	SPT5 homolog, DSIF elongation factor subunit	4.53331	3.92278	-1.52682
SHKBP1	SH3KBP1 binding protein 1	8.58353	7.96393	-1.53645
BCL3	B-cell CLL/lymphoma 3	6.26331	6.89193	1.54608
BCAM	basal cell adhesion molecule (Lutheran blood group)	7.3753	5.73947	-3.10766
APOC1	apolipoprotein C-I	2.34053	3.27296	1.90849
FOSB	FBJ murine osteosarcoma viral oncogene homolog B	7.56294	6.92665	-1.55433
MIR3190	microRNA 3190	3.74685	4.40394	1.5769
C5AR1	complement component 5a receptor 1	4.72863	6.43208	3.25679
NAPA-AS1	NAPA antisense RNA 1	4.02961	3.33916	-1.61379
SNAR-C4	small ILF3/NF90-associated RNA C4	5.1	4.49015	-1.5261
SNAR-C3	small ILF3/NF90-associated RNA C3	5.1	4.49015	-1.5261
EMP3	epithelial membrane protein 3	7.73246	7.10753	-1.54214
FGF21	fibroblast growth factor 21	2.90111	3.78624	1.84693
SNORD35B	small nucleolar RNA, C/D box 35B	4.90338	5.61098	1.63308
RCN3	reticulocalbin 3, EF-hand calcium binding domain	5.28608	6.01149	1.65337
SNAR-F	small ILF3/NF90-associated RNA F	3.82153	4.55292	1.66024
C19orf81	chromosome 19 open reading frame 81	4.3954	4.98424	1.50404
ZNF813	zinc finger protein 813	2.88918	3.65973	1.70592
MIR526B	microRNA 526b	2.03818	1.29243	-1.67685
MIR520B	microRNA 520b	1.80452	2.39703	1.50787
MIR519A1	microRNA 519a-1	2.89523	3.51066	1.53201
MIR516A1	microRNA 516a-1	3.37935	2.77645	-1.51877
MIR519A2	microRNA 519a-2	3.50206	2.40824	-2.13438
RFPL4AL1	ret finger protein-like 4A-like 1	3.55575	2.68075	-1.83401
ZNF542P	zinc finger protein 542, pseudogene	2.1659	2.85254	1.60953
ZNF543	zinc finger protein 543	2.98921	2.31294	-1.598
PLIN3	perilipin 3	7.21309	7.95662	1.67427
PSPN	persephin	4.37441	3.76215	-1.52865
SLC25A23	solute carrier family 25 (mitochondrial carrier; phosphate carrier), member 23	7.69107	7.08101	-1.52632
CD209	CD209 molecule	4.21764	4.88157	1.58439
FDX1L	ferredoxin 1-like	5.62849	4.96976	-1.57869
KANK2	KN motif and ankyrin repeat domains 2	7.43829	6.58742	-1.80359
ZNF563	zinc finger protein 563	1.9202	2.52584	1.52165
ZNF443	zinc finger protein 443	2.2849	2.9584	1.59494
DNASE2	deoxyribonuclease II, lysosomal	5.44482	4.78367	-1.58134
MIR23A	microRNA 23a	3.87718	3.15982	-1.64417
ASF1B	anti-silencing function 1B histone chaperone	7.28627	6.59221	-1.61783
RASAL3	RAS protein activator like 3	4.6606	5.26654	1.52197
IL12RB1	interleukin 12 receptor, beta 1	3.03108	3.64806	1.53366
ZNF14	zinc finger protein 14	2.35767	1.56045	-1.73775
LOC101929164	uncharacterized LOC101929164	2.47601	1.81762	-1.57832
UPK1A-AS1	UPK1A antisense RNA 1	5.05642	4.44783	-1.52477
ZNF850	zinc finger protein 850	4.21007	4.92367	1.63989
LOC284412	uncharacterized LOC284412	3.91149	3.0595	-1.80499
RINL	Ras and Rab interactor like	4.13975	4.735	1.51073
IFNL3	interferon, lambda 3	5.00506	4.39254	-1.52893
RPS16	ribosomal protein S16	2.94193	2.0298	-1.88182
CYP2A7P1	cytochrome P450, family 2, subfamily A, polypeptide 7 pseudogene 1	4.42976	3.78966	-1.55844
CEACAM7	carcinoembryonic antigen-related cell adhesion molecule 7	2.41048	1.80515	-1.52133
POU2F2	POU class 2 homeobox 2	3.73458	3.14836	-1.50131
LIPE	lipase, hormone-sensitive	7.99408	6.4215	-2.97436
PSG9	pregnancy specific beta-1-glycoprotein 9	1.69986	2.49532	1.73563
PLAUR	plasminogen activator, urokinase receptor	6.26758	7.0769	1.75239
ZNF296	zinc finger protein 296	4.11588	3.52998	-1.50097
MIR642B	microRNA 642b	2.60782	3.74388	2.1978
DMPK	dystrophia myotonica-protein kinase	6.48731	5.70074	-1.72497
SNAR-E	small ILF3/NF90-associated RNA E	5.38673	4.4695	-1.88849
HSD17B14	hydroxysteroid (17-beta) dehydrogenase 14	3.47451	2.83225	-1.56077
CGB	chorionic gonadotropin, beta polypeptide	6.19887	5.25176	-1.92801
HRC	histidine rich calcium binding protein	5.05183	5.64789	1.51158
SLC6A16	solute carrier family 6, member 16	2.31381	2.98093	1.5879
SNAR-B2	small ILF3/NF90-associated RNA B2	5.32763	4.38726	-1.91902
SNAR-B2	small ILF3/NF90-associated RNA B2	5.32763	4.38726	-1.91902
SNORD88C	small nucleolar RNA, C/D box 88C	4.82389	5.61523	1.73068
MZF1	myeloid zinc finger 1	3.72033	4.33325	1.52935
LOC101927493	uncharacterized LOC101927493	3.25909	2.50454	-1.68711
LPIN1	lipin 1	6.53154	5.48218	-2.06961
MSGN1	mesogenin 1	3.32582	3.98059	1.57437
DPYSL5	dihydropyrimidinase-like 5	5.99582	5.20363	-1.7317
LOC105374435	uncharacterized LOC105374435	1.99116	2.71861	1.65571
LOC105374464	uncharacterized LOC105374464	2.73954	2.08574	-1.57331
PKDCC	protein kinase domain containing, cytoplasmic	6.33498	5.60019	-1.66416
PLEKHH2	pleckstrin homology domain containing, family H (with MyTH4 domain) member 2	7.72015	6.78997	-1.90551
EPAS1	endothelial PAS domain protein 1	5.74146	7.04673	2.4713
PRORSD1P	prolyl-tRNA synthetase associated domain containing 1, pseudogene	4.03495	4.66774	1.55056
LOC105374774	uncharacterized LOC105374774	3.02284	2.34153	-1.6036
ANXA4	annexin A4	10.0447	9.44685	-1.51341
ZNF638-IT1	ZNF638 intronic transcript 1	2.29745	2.89523	1.51339
ALMS1P	Alstrom syndrome 1 pseudogene	3.66415	4.28233	1.53494
DGUOK	deoxyguanosine kinase	5.97001	5.23952	-1.6592
WDR54	WD repeat domain 54	6.29704	6.95006	1.57246
HK2	hexokinase 2	5.45527	6.1464	1.61455
LOC101927907	uncharacterized LOC101927907	2.09506	1.50819	-1.50198
KDM3A	lysine (K)-specific demethylase 3A	6.42325	7.38366	1.94586
MIR4436A	microRNA 4436a	1.76146	2.58135	1.76527
TRIM43	tripartite motif containing 43	2.19595	1.52418	-1.59303
LOC100506123	uncharacterized LOC100506123	4.79094	2.93058	-3.63098
IL1R1	interleukin 1 receptor, type I	5.15445	6.43403	2.42768
PLGLA	plasminogen-like A (pseudogene)	2.6332	1.70423	-1.90392
LOC100507334	two pore channel 3 pseudogene	4.55394	3.77334	-1.71785
BCL2L11	BCL2-like 11 (apoptosis facilitator)	3.00904	3.80637	1.73788
INSIG2	insulin induced gene 2	5.10824	5.92813	1.76527
CFC1B	cripto, FRL-1, cryptic family 1B	3.58264	2.64304	-1.918
DCAF17	DDB1 and CUL4 associated factor 17	4.37148	4.96586	1.50982
LOC105373784	uncharacterized LOC105373784	2.05264	1.44138	-1.52759
BMPR2	bone morphogenetic protein receptor type II	10.4436	9.64843	-1.73522
SNORD51	small nucleolar RNA, C/D box 51	6.33125	6.9763	1.56379
CCNYL1	cyclin Y like 1	4.07371	4.81348	1.66991
PTH2R	parathyroid hormone 2 receptor	3.35245	2.73933	-1.52956
CPS1-IT1	CPS1 intronic transcript 1	2.92271	2.29339	-1.54684
LINC01614	long intergenic non-protein coding RNA 1614	2.17688	3.12023	1.92299
ACSL3	acyl-CoA synthetase long-chain family member 3	5.8485	5.09548	-1.68532
LINC01173	long intergenic non-protein coding RNA 1173	2.80653	1.95684	-1.80211
MIR4269	microRNA 4269	3.89571	2.42832	-2.76521
SNORA80B	small nucleolar RNA, H/ACA box 80B	4.58103	3.65862	-1.89528
MIR4429	microRNA 4429	2.891	3.57483	1.6064
LOC105373444	uncharacterized LOC105373444	2.9903	2.19967	-1.72983
KIF3C	kinesin family member 3C	6.99745	6.35396	-1.5621
FLJ31356	uncharacterized protein FLJ31356	5.41236	4.80517	-1.52329
LOC100506047	uncharacterized LOC100506047	4.04557	3.40177	-1.56244
LOC101927165	uncharacterized LOC101927165	1.62322	2.2082	1.50002
PUS10	pseudouridylate synthase 10	5.66628	6.25125	1.50001
TMEM17	transmembrane protein 17	2.27732	2.87149	1.5096
LOC400958	uncharacterized LOC400958	2.49355	1.88292	-1.52693
LOC105374780	uncharacterized LOC105374780	2.51313	3.4653	1.93478
MIR4778	microRNA 4778	2.0482	2.65206	1.51978
NAT8	N-acetyltransferase 8 (GCN5-related, putative)	4.41149	3.60154	-1.75315
LOC101928173	uncharacterized LOC101928173	3.46136	4.1449	1.60608
IGK	immunoglobulin kappa locus	4.44981	5.10332	1.57299
IGKV1-27	immunoglobulin kappa variable 1-27	1.557	2.46893	1.88156
IGKV2-29	immunoglobulin kappa variable 2-29 (gene/pseudogene)	3.87154	3.17491	-1.62071
MIR4266	microRNA 4266	3.60591	2.40278	-2.30239
MIR4267	microRNA 4267	5.71355	4.9335	-1.71719
MALL	mal, T-cell differentiation protein-like	4.34621	4.95833	1.5285
LOC100288570	glycosylphosphatidylinositol anchor attachment protein 1 homolog (yeast) pseudogene	3.78815	4.58843	1.74144
LOC101927260	uncharacterized LOC101927260	2.88876	1.8906	-1.99745
DDX11L2	DEAD/H (Asp-Glu-Ala-Asp/His) box helicase 11 like 2	3.79251	3.11533	-1.59901
FAR2P2	fatty acyl-CoA reductase 2 pseudogene 2	3.31707	4.23508	1.88951
LOC646743	uncharacterized LOC646743	4.11542	3.38517	-1.65893
LOC105373653	uncharacterized LOC105373653	2.77791	1.86823	-1.87863
LOC105373704	uncharacterized LOC105373704	2.88283	3.58154	1.62305
SCN3A	sodium channel, voltage gated, type III alpha subunit	1.85895	2.58696	1.65635
METTL5	methyltransferase like 5	4.97311	5.63195	1.57881
LOC105373742	uncharacterized LOC105373742	1.29901	2.0234	1.6522
GPR155	G protein-coupled receptor 155	3.1016	3.96869	1.82398
COL5A2	collagen, type V, alpha 2	7.15538	6.31952	-1.78492
STAT1	signal transducer and activator of transcription 1	10.1031	9.45766	-1.56424
CRYGC	crystallin gamma C	4.4715	5.44726	1.96668
IDH1	isocitrate dehydrogenase 1 (NADP+)	6.41134	5.79026	-1.53803
FN1	fibronectin 1	8.48922	9.29846	1.75229
IGFBP5	insulin like growth factor binding protein 5	11.8561	10.6631	-2.28629
LOC105373873	uncharacterized LOC105373873	3.52134	2.87815	-1.56178
TNS1	tensin 1	5.18592	4.30288	-1.84426
FAM124B	family with sequence similarity 124 member B	3.559	4.19702	1.55619
DOCK10	dedicator of cytokinesis 10	8.37329	7.51364	-1.8146
HTR2B	5-hydroxytryptamine (serotonin) receptor 2B, G protein-coupled	4.8112	4.08414	-1.65526
SNORD82	small nucleolar RNA, C/D box 82	1.74454	3.0022	2.39108
KCNJ13	potassium channel, inwardly rectifying subfamily J, member 13	2.81565	2.02021	-1.73561
NGEF	neuronal guanine nucleotide exchange factor	4.31188	3.69689	-1.53155
ARL4C	ADP-ribosylation factor like GTPase 4C	6.50451	8.05817	2.93561
PLCB4	phospholipase C, beta 4	7.74796	6.52123	-2.34036
SPTLC3	serine palmitoyltransferase, long chain base subunit 3	4.85511	4.19812	-1.57679
MIR3192	microRNA 3192	2.8487	3.48025	1.54923
SEC23B	Sec23 homolog B, COPII coat complex component	7.51237	8.18817	1.59748
RIN2	Ras and Rab interactor 2	6.46572	7.38443	1.89042
MIR3193	microRNA 3193	3.60644	4.44129	1.78367
TP53INP2	tumor protein p53 inducible nuclear protein 2	7.18249	6.43792	-1.67548
ACSS2	acyl-CoA synthetase short-chain family member 2	7.58665	6.18515	-2.64176
EPB41L1	erythrocyte membrane protein band 4.1-like 1	8.08103	7.24552	-1.78449
MIR548O2	microRNA 548o-2	1.71357	2.72519	2.01617
PLCG1	phospholipase C, gamma 1	7.42153	6.82424	-1.51287
SGK2	serum/glucocorticoid regulated kinase 2	6.36517	5.45619	-1.87772
MYBL2	v-myb avian myeloblastosis viral oncogene homolog-like 2	8.44087	7.83458	-1.52234
PKIG	protein kinase (cAMP-dependent, catalytic) inhibitor gamma	3.66538	4.25175	1.50146
WISP2	WNT1 inducible signaling pathway protein 2	7.10366	5.82181	-2.43151
PI3	peptidase inhibitor 3, skin-derived	4.78038	3.96534	-1.75935
WFDC2	WAP four-disulfide core domain 2	2.76367	3.52926	1.70006
LINC00494	long intergenic non-protein coding RNA 494	3.83047	2.88217	-1.9296
CEBPB	CCAAT/enhancer binding protein (C/EBP), beta	6.1991	6.93283	1.66293
LINC01524	long intergenic non-protein coding RNA 1524	2.20948	2.89564	1.60899
MIR4532	microRNA 4532	4.73236	5.32145	1.5043
ZBTB46-AS1	ZBTB46 antisense RNA 1	4.00746	3.3862	-1.53822
SRXN1	sulfiredoxin 1	5.93147	6.72928	1.73846
RASSF2	Ras association (RalGDS/AF-6) domain family member 2	7.22941	6.62738	-1.51785
SLC23A2	solute carrier family 23 (ascorbic acid transporter), member 2	7.64065	8.88851	2.37489
LRRN4	leucine rich repeat neuronal 4	9.14985	8.56167	-1.50335
LOC102606466	uncharacterized LOC102606466	2.31039	2.93533	1.54215
FLRT3	fibronectin leucine rich transmembrane protein 3	6.26679	6.95622	1.61265
RRBP1	ribosome binding protein 1	6.0758	6.67331	1.5131
OVOL2	ovo-like zinc finger 2	4.6196	4.02369	-1.51143
CST9L	cystatin 9-like	2.93755	2.27179	-1.5864
E2F1	E2F transcription factor 1	7.75924	7.08161	-1.59951
MIR499B	microRNA 499b	3.02542	2.37718	-1.56726
MMP24-AS1	MMP24 antisense RNA 1	7.29251	6.68367	-1.52503
SLA2	Src-like-adaptor 2	4.12331	3.34653	-1.7133
LOC339568	uncharacterized LOC339568	2.58472	1.97299	-1.52809
EMILIN3	elastin microfibril interfacer 3	3.79404	3.07482	-1.64629
WFDC11	WAP four-disulfide core domain 11	1.16422	1.79292	1.54617
OCSTAMP	osteoclast stimulatory transmembrane protein	1.89766	2.76862	1.82888
LINC01522	long intergenic non-protein coding RNA 1522	2.91616	2.13541	-1.71802
LOC101930100	uncharacterized LOC101930100	3.90233	3.08418	-1.76314
LOC101930100	uncharacterized LOC101930100	2.38855	3.07447	1.60873
LOC105372759	uncharacterized LOC105372759	2.33928	1.69355	-1.56453
KRTAP15-1	keratin associated protein 15-1	2.87696	2.20487	-1.59338
KRTAP20-1	keratin associated protein 20-1	3.76087	4.63096	1.82778
KRTAP20-4	keratin associated protein 20-4	2.64149	3.27483	1.55115
CHAF1B	chromatin assembly factor 1, subunit B (p60)	6.73495	6.14927	-1.50075
TTC3	tetratricopeptide repeat domain 3	6.29704	7.1112	1.75827
BAGE2	B melanoma antigen family, member 2	6.14167	5.17334	-1.95657
ANKRD20A11P	ankyrin repeat domain 20 family, member A11, pseudogene	2.2001	1.49328	-1.6322
KRTAP23-1	keratin associated protein 23-1	3.72477	3.04123	-1.60608
KRTAP13-2	keratin associated protein 13-2	2.07287	1.4108	-1.58235
TMEM50B	transmembrane protein 50B	4.76471	4.09312	-1.59283
LOC400867	uncharacterized LOC400867	2.89986	3.70807	1.75104
LSS	lanosterol synthase (2,3-oxidosqualene-lanosterol cyclase)	8.82359	7.25313	-2.96999
TPTEP1	transmembrane phosphatase with tensin homology pseudogene 1	5.50301	4.72708	-1.71229
USP18	ubiquitin specific peptidase 18	5.90175	5.31354	-1.50338
DGCR9	DiGeorge syndrome critical region gene 9 (non-protein coding)	3.36974	2.69765	-1.59338
DGCR10	DiGeorge syndrome critical region gene 10 (non-protein coding)	2.86033	2.1028	-1.69059
MIR130B	microRNA 130b	6.16775	5.37791	-1.72888
IGLV7-46	immunoglobulin lambda variable 7-46 (gene/pseudogene)	2.19267	2.92802	1.6648
IGLV1-44	immunoglobulin lambda variable 1-44	2.06336	2.78968	1.65441
GGTLC2	gamma-glutamyltransferase light chain 2	8.79105	7.91899	-1.83027
IGLV3-10	immunoglobulin lambda variable 3-10	3.82481	3.05187	-1.70875
IGLJ5	immunoglobulin lambda joining 5 (non-functional)	4.62798	3.74731	-1.84123
IGLJ7	immunoglobulin lambda joining 7	8.63054	8.03802	-1.50788
GGT1	gamma-glutamyltransferase 1	5.67169	5.04478	-1.54425
BCRP3	breakpoint cluster region pseudogene 3	1.78825	0.95543	-1.78116
LL22NC03-86D4.1	uncharacterized LOC105373010	2.46531	1.57629	-1.85192
ISX	intestine-specific homeobox	2.48912	3.16576	1.59841
HMOX1	heme oxygenase 1	7.38895	8.59967	2.31453
APOL1	apolipoprotein L1	3.68362	2.73474	-1.93037
GTPBP1	GTP binding protein 1	5.35205	4.72559	-1.54377
APOBEC3A_B	APOBEC3A and APOBEC3B deletion hybrid	3.34387	2.73705	-1.5229
XPNPEP3	X-prolyl aminopeptidase 3, mitochondrial	6.08512	6.70175	1.53329
ZC3H7B	zinc finger CCCH-type containing 7B	7.96991	7.22741	-1.67307
SREBF2	sterol regulatory element binding transcription factor 2	7.48594	6.81207	-1.59535
SERHL	serine hydrolase-like (pseudogene)	5.21457	4.47284	-1.67218
SERHL2	serine hydrolase-like 2	1.0842	1.86006	1.71221
GGT3P	gamma-glutamyltransferase 3 pseudogene	8.82164	7.73763	-2.11992
GGT2	gamma-glutamyltransferase 2	7.0812	6.04137	-2.05599
GGT2	gamma-glutamyltransferase 2	5.89952	5.17287	-1.65479
LOC100652894	uncharacterized LOC100652894	3.12408	3.8494	1.65327
PIWIL3	piwi-like RNA-mediated gene silencing 3	3.55096	2.93364	-1.53402
NIPSNAP1	nipsnap homolog 1 (C. elegans)	7.35998	6.69819	-1.58204
RNF185-AS1	RNF185 antisense RNA 1	2.63299	3.4269	1.73377
LOC102723507	uncharacterized LOC102723507	4.26417	3.59957	-1.58513
FLJ90680	FLJ90680 protein	4.08965	3.50156	-1.50326
C1QTNF6	C1q and tumor necrosis factor related protein 6	5.78123	5.00401	-1.71382
A4GALT	alpha 1,4-galactosyltransferase	5.88514	5.21653	-1.58954
CELSR1	cadherin, EGF LAG seven-pass G-type receptor 1	5.57447	4.63972	-1.91156
FBLN2	fibulin 2	4.17683	3.53578	-1.55946
LOC105376975	uncharacterized LOC105376975	4.05535	3.38917	-1.58687
RBMS3	RNA binding motif, single stranded interacting protein 3	3.99408	5.20743	2.31875
LOC105377035	uncharacterized LOC105377035	2.32844	1.62617	-1.62706
ZNF619	zinc finger protein 619	3.38264	4.22098	1.78799
ABHD5	abhydrolase domain containing 5	7.1104	6.1815	-1.90382
ZNF197	zinc finger protein 197	4.16728	3.56817	-1.51478
TDGF1	teratocarcinoma-derived growth factor 1	2.10031	2.73336	1.55084
SEMA3B	sema domain, immunoglobulin domain (Ig), short basic domain, secreted, (semaphorin) 3B	6.44912	5.1629	-2.43888
FLNB	filamin B, beta	6.44606	5.80474	-1.55976
PTPRG	protein tyrosine phosphatase, receptor type, G	8.34462	7.59881	-1.67692
LOC105377165	uncharacterized LOC105377165	2.35646	3.06793	1.63747
TMEM30C	transmembrane protein 30C	1.67026	1.07472	-1.51104
FLJ22763	uncharacterized LOC401081	2.16037	2.74967	1.50452
PHLDB2	pleckstrin homology-like domain, family B, member 2	5.33509	4.68218	-1.57234
UPK1B	uroplakin 1B	9.82371	8.71127	-2.16211
STXBP5L	syntaxin binding protein 5-like	5.49079	4.8048	-1.60881
MIR544B	microRNA 544b	2.75778	1.86948	-1.85099
FAM86JP	family with sequence similarity 86, member A pseudogene	2.91152	1.67184	-2.36146
LOC105374084	uncharacterized LOC105374084	3.05446	3.63991	1.50051
TMCC1-AS1	TMCC1 antisense RNA 1 (head to head)	4.65254	4.05792	-1.51008
MRAS	muscle RAS oncogene homolog	4.15228	3.36089	-1.73074
TM4SF4	transmembrane 4 L six family member 4	6.68045	5.84664	-1.78239
TSC22D2	TSC22 domain family, member 2	4.93947	4.249	-1.61381
MME	membrane metallo-endopeptidase	5.30121	6.13616	1.7838
KCNAB1	potassium channel, voltage gated subfamily A regulatory beta subunit 1	2.9859	2.37874	-1.52326
PTX3	pentraxin 3, long	4.79646	5.78949	1.99036
MIR15B	microRNA 15b	3.20844	2.23706	-1.96071
LINC01322	long intergenic non-protein coding RNA 1322	2.9898	2.09683	-1.85699
NLGN1	neuroligin 1	5.31698	4.64337	-1.59506
USP13	ubiquitin specific peptidase 13 (isopeptidase T-3)	7.94715	7.09189	-1.80909
LINC00969	long intergenic non-protein coding RNA 969	3.0041	2.40884	-1.51075
TNK2-AS1	TNK2 antisense RNA 1	4.03096	3.37764	-1.57278
SEC13	SEC13 homolog, nuclear pore and COPII coat complex component	5.2356	5.86206	1.54377
TMEM40	transmembrane protein 40	5.55593	4.65447	-1.86796
LOC100293612	uncharacterized LOC100293612	2.59441	3.37586	1.71886
WNT7A	wingless-type MMTV integration site family, member 7A	6.13609	5.44538	-1.61408
DAZL	deleted in azoospermia-like	2.95531	3.74433	1.7279
THRB	thyroid hormone receptor, beta	6.27699	5.62097	-1.57573
SUSD5	sushi domain containing 5	7.54085	6.77251	-1.70331
ITGA9-AS1	ITGA9 antisense RNA 1	2.65811	1.93801	-1.6473
CX3CR1	chemokine (C-X3-C motif) receptor 1	3.60841	2.98504	-1.54047
SNORD13P3	small nucleolar RNA, C/D box 13 pseudogene 3	4.42296	5.28865	1.82221
ADAMTS9	ADAM metallopeptidase with thrombospondin type 1 motif 9	7.42498	6.6663	-1.69194
FAM19A4	family with sequence similarity 19 (chemokine (C-C motif)-like), member A4	8.19031	7.12381	-2.09435
FRMD4B	FERM domain containing 4B	5.47997	4.86688	-1.52953
MIR1284	microRNA 1284	2.69375	2.01575	-1.59992
FOXP1-IT1	FOXP1 intronic transcript 1	3.20747	3.91689	1.63515
EIF4E3	eukaryotic translation initiation factor 4E family member 3	4.00036	4.59855	1.51382
LINC00877	long intergenic non-protein coding RNA 877	3.48846	2.87622	-1.52863
B4GALT4	UDP-Gal:betaGlcNAc beta 1,4- galactosyltransferase, polypeptide 4	6.91837	6.17618	-1.67271
FSTL1	follistatin like 1	7.68496	6.86984	-1.75944
SLCO2A1	solute carrier organic anion transporter family, member 2A1	7.01357	7.64487	1.54896
LOC105374118	uncharacterized LOC105374118	5.06496	4.29968	-1.6997
LOC105374163	uncharacterized LOC105374163	1.21625	1.80743	1.50648
SSR3	signal sequence receptor, gamma (translocon-associated protein gamma)	5.37234	6.0041	1.54945
VEPH1	ventricular zone expressed PH domain containing 1	5.2496	4.28233	-1.95514
SLC2A2	solute carrier family 2 (facilitated glucose transporter), member 2	4.5115	3.48713	-2.03407
PLD1	phospholipase D1, phosphatidylcholine-specific	5.63126	4.90188	-1.65793
KCNMB2-AS1	KCNMB2 antisense RNA 1	2.45141	1.53948	-1.88156
MAP6D1	MAP6 domain containing 1	5.49983	4.84343	-1.57614
CAMK2N2	calcium/calmodulin-dependent protein kinase II inhibitor 2	7.07778	6.45615	-1.53861
LOC253573	uncharacterized LOC253573	3.19825	3.82892	1.54828
RPL39L	ribosomal protein L39-like	1.91971	2.8268	1.87526
DPPA2P3	developmental pluripotency associated 2 pseudogene 3	4.74339	3.9009	-1.79314
CPN2	carboxypeptidase N, polypeptide 2	4.15322	3.4488	-1.62949
FGFRL1	fibroblast growth factor receptor-like 1	6.45236	5.70844	-1.67472
LOC105378194	uncharacterized LOC105378194	3.12917	3.86952	1.67058
EVC	Ellis van Creveld protein	5.93433	5.28593	-1.56743
USP17L5	ubiquitin specific peptidase 17-like family member 5	2.36759	3.07503	1.6329
MIR572	microRNA 572	6.33284	6.92439	1.50686
ZCCHC4	zinc finger, CCHC domain containing 4	4.28714	4.96819	1.60331
TBC1D19	TBC1 domain family, member 19	4.40436	3.7235	-1.60309
FAM114A1	family with sequence similarity 114, member A1	6.50921	7.26829	1.69241
RASL11B	RAS-like, family 11, member B	4.93061	4.29524	-1.55334
LOC105377249	uncharacterized LOC105377249	2.33931	1.7155	-1.54094
MIR1269A	microRNA 1269a	4.19601	5.03129	1.7842
CXCL8	chemokine (C-X-C motif) ligand 8	2.497	4.02299	2.87984
AREG	amphiregulin	3.4283	4.28002	1.80465
AREG	amphiregulin	3.83848	4.74131	1.86973
BMP2K	BMP2 inducible kinase	8.40548	7.76459	-1.55929
PTPN13	protein tyrosine phosphatase, non-receptor type 13 (APO-1/CD95 (Fas)-associated phosphatase)	9.01405	8.33468	-1.60144
CCSER1	coiled-coil serine rich protein 1	2.15197	2.92234	1.70571
LOC102723704	uncharacterized LOC102723704	1.81368	2.72754	1.88408
GSTCD	glutathione S-transferase, C-terminal domain containing	6.00537	5.32108	-1.60691
NPNT	nephronectin	7.96009	7.0815	-1.83858
LOC105377391	uncharacterized LOC105377391	2.91233	1.99512	-1.88846
SNORA24	small nucleolar RNA, H/ACA box 24	5.33483	6.32286	1.98348
SPRY1	sprouty RTK signaling antagonist 1	3.23369	4.11492	1.84194
C4orf51	chromosome 4 open reading frame 51	3.72548	2.86998	-1.80939
LOC105377495	uncharacterized LOC105377495	3.74763	4.37018	1.53959
FHDC1	FH2 domain containing 1	4.29714	3.25675	-2.05678
GUCY1B3	guanylate cyclase 1, soluble, beta 3	6.70367	5.83251	-1.82913
RXFP1	relaxin/insulin-like family peptide receptor 1	4.67552	3.63655	-2.05476
MSMO1	methylsterol monooxygenase 1	9.89286	9.2333	-1.5796
TLL1	tolloid like 1	7.45606	6.55239	-1.87082
TENM3	teneurin transmembrane protein 3	7.57907	6.60418	-1.96549
LOC105374484	uncharacterized LOC105374484	2.73734	2.08137	-1.57567
LOC101929048	uncharacterized LOC101929048	3.10218	2.44721	-1.57458
PPARGC1A	peroxisome proliferator-activated receptor gamma, coactivator 1 alpha	4.5317	3.82084	-1.63678
LINC00682	long intergenic non-protein coding RNA 682	2.91918	2.14694	-1.70792
OCIAD2	OCIA domain containing 2	5.54212	6.22947	1.61032
LNX1	ligand of numb-protein X 1, E3 ubiquitin protein ligase	3.96479	3.31159	-1.57265
HOPX	HOP homeobox	2.90116	3.71276	1.75516
UGT2B4	UDP glucuronosyltransferase 2 family, polypeptide B4	2.07328	1.47898	-1.50974
ADAMTS3	ADAM metallopeptidase with thrombospondin type 1 motif 3	2.41546	3.25867	1.79404
LOC100506253	uncharacterized LOC100506253	2.9409	1.85851	-2.11754
MIR4452	microRNA 4452	2.79779	3.9946	2.29232
SNCA	synuclein alpha	6.78614	6.19391	-1.50758
ADH1B	alcohol dehydrogenase 1B (class I), beta polypeptide	2.71632	3.37817	1.58211
SLC39A8	solute carrier family 39 (zinc transporter), member 8	7.68231	6.89294	-1.72832
BDH2	3-hydroxybutyrate dehydrogenase, type 2	4.62372	3.50425	-2.17267
ELOVL6	ELOVL fatty acid elongase 6	7.47631	5.98838	-2.80486
LINC01061	long intergenic non-protein coding RNA 1061	2.66387	3.36991	1.63132
LOC102724210	uncharacterized LOC102724210	1.19725	2.46187	2.40264
SLC7A11	solute carrier family 7 (anionic amino acid transporter light chain, xc- system), member 11	4.05132	2.96809	-2.11877
MAML3	mastermind-like transcriptional coactivator 3	4.73709	5.55074	1.75765
OTUD4	OTU deubiquitinase 4	6.77003	5.9043	-1.82226
ZNF827	zinc finger protein 827	7.56023	6.83196	-1.65665
NEK1	NIMA-related kinase 1	5.57942	6.19537	1.53257
C4orf27	chromosome 4 open reading frame 27	4.3656	4.99788	1.55001
LOC105377538	uncharacterized LOC105377538	2.83853	2.07433	-1.69843
LOC105377557	uncharacterized LOC105377557	2.95734	3.59708	1.55805
LOC728175	uncharacterized LOC728175	3.90407	4.67984	1.7121
ACSL1	acyl-CoA synthetase long-chain family member 1	8.1441	7.19719	-1.92774
SORBS2	sorbin and SH3 domain containing 2	5.1768	4.2325	-1.92426
LOC339975	uncharacterized LOC339975	2.38864	1.79919	-1.50467
PMCHL1	pro-melanin-concentrating hormone-like 1, pseudogene	2.85854	2.23175	-1.54412
NPR3	natriuretic peptide receptor 3	9.21692	8.44613	-1.7062
SLC1A3	solute carrier family 1 (glial high affinity glutamate transporter), member 3	2.91637	4.50036	2.99798
WDR70	WD repeat domain 70	6.22061	6.90584	1.60796
C7	complement component 7	2.86971	2.20222	-1.58831
LOC153684	uncharacterized LOC153684	2.69306	3.31986	1.54414
NIM1K	NIM1 serine/threonine protein kinase	4.42591	5.08921	1.5837
FGF10-AS1	FGF10 antisense RNA 1	1.74242	2.32742	1.50004
LOC105374751	uncharacterized LOC105374751	1.58683	2.27426	1.61041
PELO	pelota homolog (Drosophila)	8.11309	7.49524	-1.53459
LOC105378967	uncharacterized LOC105378967	2.03605	1.43573	-1.51605
LOC105379010	uncharacterized LOC105379010	2.14096	1.54913	-1.50716
CENPH	centromere protein H	4.96911	4.29699	-1.59341
GTF2H2C_2	GTF2H2 family member C, copy 2	3.04866	3.9326	1.84541
NSA2	NSA2 ribosome biogenesis homolog	4.84091	5.45945	1.53532
NSA2	NSA2 ribosome biogenesis homolog	2.23376	3.26158	2.03894
LOC105379040	uncharacterized LOC105379040	2.29015	1.47704	-1.757
HMGCR	3-hydroxy-3-methylglutaryl-CoA reductase	9.4269	8.59262	-1.78297
VCAN	versican	10.7953	9.33295	-2.75557
ARSK	arylsulfatase family, member K	3.5636	4.36277	1.7401
SNORA13	small nucleolar RNA, H/ACA box 13	5.88212	6.72306	1.79122
DMXL1	Dmx-like 1	7.65224	6.81351	-1.78848
GRAMD3	GRAM domain containing 3	4.26102	5.05519	1.73408
CTB-3M24.3	uncharacterized LOC105379180	1.6525	2.39348	1.67131
SEC24A	SEC24 homolog A, COPII coat complex component	8.08963	8.79907	1.63517
EGR1	early growth response 1	9.9027	9.2298	-1.59427
PCDHB7	protocadherin beta 7	2.34183	2.99744	1.57528
PCDHB16	protocadherin beta 16	2.49865	1.67794	-1.76628
LOC105378212	uncharacterized LOC105378212	1.06959	1.78191	1.63844
STK32A	serine/threonine kinase 32A	4.66668	3.80865	-1.81256
SPINK7	serine peptidase inhibitor, Kazal type 7 (putative)	2.34018	2.92978	1.50483
ABLIM3	actin binding LIM protein family, member 3	6.1229	7.10597	1.97667
PPP1R2P3	protein phosphatase 1, regulatory (inhibitor) subunit 2 pseudogene 3	2.61516	1.96741	-1.56672
WWC1	WW and C2 domain containing 1	8.24474	7.20872	-2.05056
TLX3	T-cell leukemia homeobox 3	4.34727	5.07815	1.65965
SMIM23	small integral membrane protein 23	3.76506	2.80422	-1.94644
LOC105377734	uncharacterized LOC105377734	4.62094	3.81266	-1.75112
MIR1271	microRNA 1271	2.1226	2.71811	1.51101
LOC105377755	uncharacterized LOC105377755	3.5991	2.91603	-1.60555
MIR4277	microRNA 4277	2.35551	3.09179	1.66587
FASTKD3	FAST kinase domains 3	2.78622	3.42318	1.55505
SEMA5A	sema domain, seven thrombospondin repeats (type 1 and type 1-like), transmembrane domain (TM) and short cytoplasmic domain, (semaphorin) 5A	5.93946	5.35327	-1.50128
FYB	FYN binding protein	3.60644	4.56767	1.94697
SNORD72	small nucleolar RNA, C/D box 72	1.79937	2.90187	2.14726
HMGCS1	3-hydroxy-3-methylglutaryl-CoA synthase 1 (soluble)	8.41699	7.42356	-1.99091
FGF10	fibroblast growth factor 10	3.27205	3.88498	1.52936
LOC101928651	uncharacterized LOC101928651	2.22366	2.92074	1.62122
F2RL2	coagulation factor II (thrombin) receptor-like 2	3.33195	3.97555	1.56222
CRSP8P	mediator complex subunit 27 pseudogene	2.82126	3.83884	2.02452
LOC105379051	uncharacterized LOC105379051	3.33922	2.66713	-1.59338
ARRDC3	arrestin domain containing 3	6.19709	7.56223	2.57601
STARD4	StAR-related lipid transfer domain containing 4	8.61292	7.95475	-1.57808
DTWD2	DTW domain containing 2	7.86636	6.7885	-2.1109
LOX	lysyl oxidase	5.27043	6.46803	2.29358
PPIC	peptidylprolyl isomerase C (cyclophilin C)	6.47687	5.8714	-1.52147
ZNF608	zinc finger protein 608	6.40576	7.03368	1.54533
MIR1289-2	microRNA 1289-2	1.85632	1.20786	-1.56749
FAM13B	family with sequence similarity 13, member B	5.88511	5.2267	-1.57834
NME5	NME/NM23 family member 5	2.35282	3.23081	1.83781
LRRTM2	leucine rich repeat transmembrane neuronal 2	3.73879	4.93606	2.29305
HBEGF	heparin-binding EGF-like growth factor	7.17285	6.24291	-1.9052
YIPF5	Yip1 domain family member 5	8.38543	9.12732	1.67237
LOC105378238	uncharacterized LOC105378238	2.79943	1.99202	-1.75007
LOC102724404	uncharacterized LOC102724404	2.6095	1.68115	-1.9031
PANK3	pantothenate kinase 3	9.08669	8.48807	-1.51427
KIAA1191	KIAA1191	2.79957	3.58544	1.72413
AACSP1	acetoacetyl-CoA synthetase pseudogene 1	2.96716	3.80943	1.79287
MIR1229	microRNA 1229	4.96666	4.16653	-1.74126
LOC105374911	uncharacterized LOC105374911	3.19299	3.81569	1.53975
HULC	hepatocellular carcinoma up-regulated long non-coding RNA	1.73711	2.32449	1.50252
HIST1H2BH	histone cluster 1, H2bh	3.57947	4.41271	1.78168
BTN3A3	butyrophilin, subfamily 3, member A3	2.10907	3.49389	2.61139
HIST1H2BM	histone cluster 1, H2bm	4.34586	3.75708	-1.50397
DDR1	discoidin domain receptor tyrosine kinase 1	3.51414	2.69598	-1.76316
HCG27	HLA complex group 27 (non-protein coding)	3.3057	2.51683	-1.72772
HSPA1B	heat shock 70kDa protein 1B	7.80065	7.20028	-1.51611
LOC105375032	uncharacterized LOC105375032	3.441	4.18727	1.67745
LOC105375044	uncharacterized LOC105375044	3.96918	4.64741	1.60017
ANKRD66	ankyrin repeat domain 66	1.97848	2.56488	1.5015
ADGRF2	adhesion G protein-coupled receptor F2	2.17068	3.0055	1.78363
BEND6	BEN domain containing 6	4.41544	3.68096	-1.6638
LOC105377841	uncharacterized LOC105377841	2.64544	2.04071	-1.52069
PRSS35	protease, serine 35	5.97321	5.04741	-1.89974
NT5E	5-nucleotidase, ecto (CD73)	3.04153	4.56767	2.88014
LOC105377897	uncharacterized LOC105377897	2.08866	1.28542	-1.74502
FUT9	fucosyltransferase 9 (alpha (1,3) fucosyltransferase)	2.32032	2.98875	1.58934
UFL1	UFM1-specific ligase 1	6.69798	7.33842	1.5588
PRDM1	PR domain containing 1, with ZNF domain	4.35712	5.09291	1.66531
MIR3144	microRNA 3144	1.14292	1.75252	1.52584
SMPDL3A	sphingomyelin phosphodiesterase, acid-like 3A	3.31951	3.98695	1.58825
RSPO3	R-spondin 3	8.98432	8.23839	-1.67705
ENPP1	ectonucleotide pyrophosphatase/phosphodiesterase 1	7.43743	6.66791	-1.7047
MIR548A2	microRNA 548a-2	4.54789	3.40779	-2.20396
ZDHHC14	zinc finger, DHHC-type containing 14	6.0421	5.39284	-1.56836
GTF2H5	general transcription factor IIH subunit 5	6.7049	6.0196	-1.60804
ACAT2	acetyl-CoA acetyltransferase 2	8.44732	6.71825	-3.31514
LINC00602	long intergenic non-protein coding RNA 602	4.80625	4.14655	-1.57975
MBOAT1	membrane bound O-acyltransferase domain containing 1	6.40893	5.29464	-2.16488
DCDC2	doublecortin domain containing 2	7.305	6.48252	-1.76844
SLC17A1	solute carrier family 17 (organic anion transporter), member 1	5.15557	4.56856	-1.50213
HIST1H3D	histone cluster 1, H3d	1.08788	1.83698	1.68074
HIST1H4H	histone cluster 1, H4h	2.65368	3.36934	1.64223
TOB2P1	transducer of ERBB2, 2 pseudogene 1	2.55588	3.23332	1.5993
ZNRD1-AS1	ZNRD1 antisense RNA 1	2.63341	2.03402	-1.51508
POU5F1	POU class 5 homeobox 1	3.19324	2.47948	-1.64007
LY6G5C	lymphocyte antigen 6 complex, locus G5C	5.16228	4.45039	-1.63795
NEU1	sialidase 1 (lysosomal sialidase)	8.8534	7.9849	-1.82576
SLC44A4	solute carrier family 44, member 4	4.56767	3.77259	-1.73517
PRRT1	proline-rich transmembrane protein 1	4.69637	3.7624	-1.91053
IP6K3	inositol hexakisphosphate kinase 3	6.72007	5.8458	-1.83308
MOCS1	molybdenum cofactor synthesis 1	4.14343	3.44071	-1.62757
OARD1	O-acyl-ADP-ribose deacylase 1	3.58167	4.1777	1.51155
RCAN2	regulator of calcineurin 2	6.9307	5.80407	-2.18348
CYP39A1	cytochrome P450, family 39, subfamily A, polypeptide 1	5.65758	4.27812	-2.60171
TNFRSF21	tumor necrosis factor receptor superfamily, member 21	8.41816	7.51779	-1.86654
PKHD1	polycystic kidney and hepatic disease 1 (autosomal recessive)	3.68743	3.06175	-1.54294
MCM3	minichromosome maintenance complex component 3	8.43793	7.5648	-1.83163
GSTA2	glutathione S-transferase alpha 2	1.98168	2.59779	1.53274
GSTA1	glutathione S-transferase alpha 1	4.48903	3.89805	-1.50627
GSTA4	glutathione S-transferase alpha 4	5.06507	4.4565	-1.52475
LINC00472	long intergenic non-protein coding RNA 472	1.91994	2.59195	1.59329
HMGN3	high mobility group nucleosomal binding domain 3	6.66129	6.0262	-1.55303
LINC01621	long intergenic non-protein coding RNA 1621	2.72042	1.78223	-1.91612
PGM3	phosphoglucomutase 3	6.27812	7.05184	1.70967
EPHA7	EPH receptor A7	8.55346	7.87572	-1.59963
LOC105377957	uncharacterized LOC105377957	1.99625	2.62417	1.54533
TBC1D32	TBC1 domain family, member 32	4.5167	5.12107	1.52032
LOC102723409	uncharacterized LOC102723409	2.0698	1.42223	-1.56653
VNN1	vanin 1	2.43058	1.83319	-1.51298
NHSL1	NHS-like 1	6.35068	5.74033	-1.52663
HIVEP2	human immunodeficiency virus type I enhancer binding protein 2	4.73408	5.32463	1.50582
LOC105378047	uncharacterized LOC105378047	3.65847	4.45238	1.73377
OSTCP1	oligosaccharyltransferase complex subunit pseudogene 1	3.32111	2.32151	-1.99945
LPAL2	lipoprotein, Lp(a)-like 2, pseudogene	3.15122	2.36832	-1.72059
LOC105378091	uncharacterized LOC105378091	2.93078	3.55171	1.53787
LOC105378092	uncharacterized LOC105378092	3.09368	3.85925	1.70004
LOC101929504	uncharacterized LOC101929504	3.15765	2.23058	-1.90141
LOC105375159	uncharacterized LOC105375159	1.81842	1.21811	-1.51604
HOXA-AS2	HOXA cluster antisense RNA 2	4.45078	3.79069	-1.58018
CREB5	cAMP responsive element binding protein 5	6.46111	5.75568	-1.63063
GARS	glycyl-tRNA synthetase	7.67648	8.27045	1.5094
AQP1	aquaporin 1 (Colton blood group)	7.90608	6.10399	-3.48725
LINC00997	long intergenic non-protein coding RNA 997	1.71496	2.44988	1.6643
YAE1D1	Yae1 domain containing 1	4.62648	5.22261	1.51166
MIR3943	microRNA 3943	2.31907	1.71038	-1.52487
SNORA15	small nucleolar RNA, H/ACA box 15	1.38425	2.36376	1.9718
MIR3147	microRNA 3147	5.24765	4.65233	-1.51081
LOC102724777	putative uncharacterized protein FLJ92257	3.99844	3.34693	-1.57081
ZNF735	zinc finger protein 735	2.02584	1.40022	-1.54287
ZNF679	zinc finger protein 679	3.3566	2.50896	-1.79956
INTS4P2	integrator complex subunit 4 pseudogene 2	6.45894	7.11987	1.5811
LOC100101148	FK506 binding protein 6, 36kDa pseudogene	2.742	3.93139	2.28056
GTF2IRD1	GTF2I repeat domain containing 1	7.70626	7.07467	-1.54927
LOC105375355	uroplakin-3b	3.75926	4.52144	1.69605
STEAP1	six transmembrane epithelial antigen of the prostate 1	1.39045	2.1654	1.71113
PEG10	paternally expressed 10	7.82614	7.01507	-1.75451
DYNC1I1	dynein, cytoplasmic 1, intermediate chain 1	2.67627	3.27143	1.51064
SPDYE3	speedy/RINGO cell cycle regulator family member E3	1.77395	2.70517	1.90689
AGFG2	ArfGAP with FG repeats 2	6.85411	5.68102	-2.25494
EPO	erythropoietin	4.67669	4.06599	-1.527
SH2B2	SH2B adaptor protein 2	3.86855	3.12143	-1.67844
MET	MET proto-oncogene, receptor tyrosine kinase	10.6149	9.98307	-1.54953
ST7-OT4	ST7 overlapping transcript 4	4.03929	3.44451	-1.51024
LINC01000	long intergenic non-protein coding RNA 1000	3.18151	3.7987	1.53388
AKR1B10	aldo-keto reductase family 1, member B10 (aldose reductase)	5.4638	6.39359	1.905
BPGM	2,3-bisphosphoglycerate mutase	7.60089	6.68364	-1.88851
LOC100130880	uncharacterized LOC100130880	2.07692	1.46962	-1.5234
TRBV20-1	T cell receptor beta variable 20-1	3.48448	4.21678	1.66128
TRBV24-1	T cell receptor beta variable 24-1	2.90142	2.29375	-1.5238
OR2A14	olfactory receptor, family 2, subfamily A, member 14	2.94352	2.32315	-1.53727
CNTNAP2	contactin associated protein-like 2	3.67023	3.00638	-1.58431
ASIC3	acid sensing ion channel 3	3.71287	4.42217	1.63501
GALNT11	polypeptide N-acetylgalactosaminyltransferase 11	6.14251	5.43264	-1.63566
INSIG1	insulin induced gene 1	7.52612	6.63623	-1.85303
LOC105375112	putative protein FAM157B	1.80976	2.76712	1.94175
KDELR2	KDEL (Lys-Asp-Glu-Leu) endoplasmic reticulum protein retention receptor 2	7.8746	8.51869	1.56275
SNX13	sorting nexin 13	5.97355	6.56915	1.5111
MIR1302-6	microRNA 1302-6	1.77161	1.09938	-1.59353
LOC541472	uncharacterized LOC541472	3.2246	4.53349	2.47751
DFNA5	deafness, autosomal dominant 5	4.95979	5.82629	1.82323
HOXA3	homeobox A3	6.09833	5.41169	-1.60953
FKBP14	FK506 binding protein 14	2.38817	3.13431	1.6773
LOC105375217	uncharacterized LOC105375217	2.99271	3.72751	1.66417
PDE1C	phosphodiesterase 1C, calmodulin-dependent 70kDa	4.185	3.56593	-1.53588
RP9	retinitis pigmentosa 9 (autosomal dominant)	3.09824	3.84791	1.68141
MPLKIP	M-phase specific PLK1 interacting protein	2.26621	2.94303	1.59861
INHBA	inhibin beta A	5.10356	5.9252	1.76741
TNS3	tensin 3	7.04413	6.4386	-1.52154
HUS1	HUS1 checkpoint clamp component	5.84467	6.44282	1.51377
SEC61G	Sec61 translocon gamma subunit	4.30128	4.88884	1.5027
FKBP9P1	FK506 binding protein 9 pseudogene 1	3.65163	2.47936	-2.25366
ZNF479	zinc finger protein 479	2.86139	2.23455	-1.54418
ZNF733P	zinc finger protein 733, pseudogene	2.94293	2.03612	-1.87489
ERV3-1	endogenous retrovirus group 3, member 1	4.35105	3.71626	-1.55271
FGL2	fibrinogen-like 2	3.46081	2.56351	-1.86258
SEMA3E	sema domain, immunoglobulin domain (Ig), short basic domain, secreted, (semaphorin) 3E	3.44753	4.0938	1.56512
SEMA3D	sema domain, immunoglobulin domain (Ig), short basic domain, secreted, (semaphorin) 3D	6.01063	5.33868	-1.59322
CYP51A1	cytochrome P450, family 51, subfamily A, polypeptide 1	9.62508	8.70173	-1.89651
SAP25	Sin3A associated protein 25kDa	4.74895	3.96428	-1.7227
VGF	VGF nerve growth factor inducible	6.33903	7.73722	2.63571
POLR2J	polymerase (RNA) II (DNA directed) polypeptide J, 13.3kDa	4.65073	5.586	1.91225
RELN	reelin	8.59372	7.14601	-2.72775
LINC01004	long intergenic non-protein coding RNA 1004	2.45548	3.08442	1.54643
NRCAM	neuronal cell adhesion molecule	8.77469	7.85619	-1.89015
WNT2	wingless-type MMTV integration site family member 2	4.56561	3.90421	-1.58162
GRM8	glutamate receptor, metabotropic 8	4.38368	3.54607	-1.78709
IMPDH1	IMP (inosine 5-monophosphate) dehydrogenase 1	6.6374	7.25435	1.53363
SLC35B4	solute carrier family 35 (UDP-xylose/UDP-N-acetylglucosamine transporter), member B4	9.63412	8.46942	-2.24187
WDR91	WD repeat domain 91	6.85834	6.04697	-1.75488
DENND2A	DENN/MADD domain containing 2A	4.47984	3.62464	-1.80901
KIAA1147	KIAA1147	6.97551	6.10902	-1.82322
PRSS58	protease, serine, 58	6.73616	7.67436	1.91614
TRBV5-5	T cell receptor beta variable 5-5	3.82114	3.11239	-1.63439
TRBV5-4	T cell receptor beta variable 5-4	3.5651	2.75743	-1.75038
TRBV5-3	T cell receptor beta variable 5-3 (non-functional)	3.3124	2.72516	-1.50237
KEL	Kell blood group, metallo-endopeptidase	3.75839	4.38829	1.54746
TPK1	thiamin pyrophosphokinase 1	4.98587	4.31634	-1.59055
PRKAG2	protein kinase, AMP-activated, gamma 2 non-catalytic subunit	5.32788	4.67531	-1.57197
LOC105375570	uncharacterized LOC105375570	3.3292	3.96143	1.54996
MIR153-2	microRNA 153-2	2.60448	1.72868	-1.83502
DEFB4A	defensin, beta 4A	2.01039	2.60584	1.51094
LOC102724880	uncharacterized LOC102724880	2.85406	3.44834	1.50972
FDFT1	farnesyl-diphosphate farnesyltransferase 1	4.77878	4.03979	-1.66901
ZNF705D	zinc finger protein 705D	3.41947	2.81959	-1.51559
C8orf58	chromosome 8 open reading frame 58	5.22082	5.82227	1.51724
LOC100507156	uncharacterized LOC100507156	4.84927	4.24462	-1.52061
DOCK5	dedicator of cytokinesis 5	7.76161	6.40821	-2.55514
DPYSL2	dihydropyrimidinase-like 2	7.49156	6.62336	-1.82538
SCARA3	scavenger receptor class A, member 3	6.71685	7.31643	1.51527
MIR3622A	microRNA 3622a	5.82033	4.94816	-1.83041
LOC105379342	uncharacterized LOC105379342	5.00791	5.64686	1.5572
EIF4EBP1	eukaryotic translation initiation factor 4E binding protein 1	5.3596	5.97352	1.53041
ADAM18	ADAM metallopeptidase domain 18	2.89029	2.26705	-1.54033
LOC102724330	uncharacterized LOC102724330	2.52109	3.27974	1.69191
XKR4	X-linked Kx blood group related 4	5.11731	4.16228	-1.93862
XKR4	X-linked Kx blood group related 4	3.2342	2.54792	-1.60913
LOC100505501	uncharacterized LOC100505501	4.8317	4.23117	-1.51627
MIR4470	microRNA 4470	3.98009	4.61803	1.55611
ZFHX4	zinc finger homeobox 4	7.03051	5.82408	-2.30766
MIR4661	microRNA 4661	2.57708	3.43132	1.80781
TMEM67	transmembrane protein 67	4.80052	5.40432	1.51971
SDC2	syndecan 2	5.6381	5.04608	-1.50736
FZD6	frizzled class receptor 6	7.15618	6.48335	-1.5942
LOC105375699	uncharacterized LOC105375699	3.50426	2.34132	-2.23913
DEPTOR	DEP domain containing MTOR-interacting protein	5.00258	5.89163	1.85196
FAM91A1	family with sequence similarity 91, member A1	4.69132	5.32405	1.5505
MIR1205	microRNA 1205	3.38608	2.46355	-1.89544
WISP1	WNT1 inducible signaling pathway protein 1	4.05055	3.44934	-1.51699
LOC105379241	uncharacterized LOC105379241	1.65267	2.23816	1.50055
MIR548V	microRNA 548v	2.04793	2.67632	1.54584
LOXL2	lysyl oxidase-like 2	7.73021	6.84056	-1.85273
STC1	stanniocalcin 1	4.08054	5.69114	3.05379
CLU	clusterin	6.03189	6.80696	1.71127
FBXO16	F-box protein 16	6.35501	7.02949	1.59602
LOC105379383	uncharacterized LOC105379383	2.1583	2.75248	1.50961
PLAG1	pleiomorphic adenoma gene 1	3.47695	4.32289	1.79743
LINC01603	long intergenic non-protein coding RNA 1603	2.39405	1.72902	-1.5856
SLCO5A1	solute carrier organic anion transporter family, member 5A1	6.10018	5.21915	-1.84169
LACTB2	lactamase, beta 2	8.23983	7.18987	-2.07047
FABP9	fatty acid binding protein 9, testis	1.9757	2.76923	1.73331
SLC7A13	solute carrier family 7 (anionic amino acid transporter), member 13	4.32092	3.17336	-2.21539
C8orf88	chromosome 8 open reading frame 88	1.71598	2.40341	1.61041
GEM	GTP binding protein overexpressed in skeletal muscle	4.69613	5.61225	1.88703
KLF10	Kruppel-like factor 10	6.56873	7.26101	1.61583
ANGPT1	angiopoietin 1	6.01441	4.82284	-2.28401
HAS2	hyaluronan synthase 2	3.07466	4.24384	2.24884
LOC105375735	uncharacterized LOC105375735	3.27335	4.01534	1.67248
FBXO32	F-box protein 32	5.90741	6.79295	1.84746
TATDN1	TatD DNase domain containing 1	4.40973	5.07071	1.58116
TMEM75	transmembrane protein 75	2.71632	3.36457	1.56727
NDRG1	N-myc downstream regulated 1	5.7347	6.35354	1.53564
MIR151A	microRNA 151a	3.93529	2.98374	-1.93395
MIR1302-7	microRNA 1302-7	3.98892	2.48096	-2.84408
RHPN1-AS1	RHPN1 antisense RNA 1 (head to head)	4.49779	3.7978	-1.62449
ZNF250	zinc finger protein 250	2.64853	3.53236	1.84527
MLANA	melan-A	2.96257	2.23807	-1.65233
LURAP1L	leucine rich adaptor protein 1-like	5.51012	6.13749	1.54475
CA9	carbonic anhydrase IX	4.21313	5.15494	1.92094
LINC01410	long intergenic non-protein coding RNA 1410	2.79684	3.39726	1.51616
LINC01504	long intergenic non-protein coding RNA 1504	3.14141	2.39831	-1.67377
ANXA1	annexin A1	8.01804	9.03564	2.02455
PCSK5	proprotein convertase subtilisin/kexin type 5	6.02187	5.32249	-1.62381
PSAT1	phosphoserine aminotransferase 1	8.2704	9.26126	1.98737
LOC102724036	uncharacterized LOC102724036	3.29299	2.63819	-1.5744
DAPK1	death-associated protein kinase 1	8.64491	7.99471	-1.56939
LOC105376133	uncharacterized LOC105376133	4.88062	4.20954	-1.59226
LOC105376137	uncharacterized LOC105376137	2.53133	3.13553	1.52014
LOC101927823	uncharacterized LOC101927823	3.59482	4.19702	1.51803
ANKRD19P	ankyrin repeat domain 19, pseudogene	3.02758	3.66419	1.55467
MIRLET7A1	microRNA let-7a-1	3.74644	2.99168	-1.68735
MIRLET7F1	microRNA let-7f-1	2.48351	1.54165	-1.921
MIR27B	microRNA 27b	3.73734	2.82071	-1.8877
LOC100132781	cyclin Y-like 1 pseudogene	2.3595	1.62927	-1.6589
GALNT12	polypeptide N-acetylgalactosaminyltransferase 12	7.71235	6.83977	-1.83093
NR4A3	nuclear receptor subfamily 4, group A, member 3	4.0952	3.0391	-2.0793
PLPPR1	phospholipid phosphatase related 1	5.50034	4.48098	-2.02702
LOC105376206	uncharacterized LOC105376206	3.30135	2.59583	-1.63073
ORM2	orosomucoid 2	1.75775	2.35055	1.50817
LCN2	lipocalin 2	5.43375	6.28402	1.80284
TMSB4XP4	thymosin beta 4, X-linked pseudogene 4	4.81667	4.0027	-1.75804
LOC105376292	uncharacterized LOC105376292	2.30137	2.9874	1.60885
ASS1	argininosuccinate synthase 1	7.51554	8.34521	1.77728
SNORD62A	small nucleolar RNA, C/D box 62A	5.12902	5.71669	1.50282
SNORD62A	small nucleolar RNA, C/D box 62A	5.12902	5.71669	1.50282
SURF2	surfeit 2	5.86316	5.26918	-1.50941
LINC01388	long intergenic non-protein coding RNA 1388	4.90791	5.7773	1.82689
INSL6	insulin-like 6	2.95921	2.33935	-1.53673
PTPRD	protein tyrosine phosphatase, receptor type, D	6.46869	5.60349	-1.82159
LOC105375974	uncharacterized LOC105375974	3.00762	3.61138	1.51967
TTC39B	tetratricopeptide repeat domain 39B	4.18046	4.90711	1.65479
PLIN2	perilipin 2	4.28282	5.96664	3.21278
SLC24A2	solute carrier family 24 (sodium/potassium/calcium exchanger), member 2	5.92801	6.62935	1.62601
MOB3B	MOB kinase activator 3B	7.25832	6.31368	-1.92471
ARID3C	AT rich interactive domain 3C (BRIGHT-like)	4.25338	3.63717	-1.53284
HINT2	histidine triad nucleotide binding protein 2	4.77355	4.18847	-1.50012
MIR4540	microRNA 4540	3.40874	2.59099	-1.76266
KGFLP2	keratinocyte growth factor-like protein 2	2.89906	2.09387	-1.74738
LOC101929518	uncharacterized LOC101929518	1.71268	1.04985	-1.58319
ANKRD20A7P	ankyrin repeat domain 20 family, member A7, pseudogene	1.28918	1.89346	1.52022
LOC105376063	uncharacterized LOC105376063	2.95931	3.75433	1.7351
CNTNAP3B	contactin associated protein-like 3B	2.58753	3.22042	1.55067
AQP7P1	aquaporin 7 pseudogene 1	3.02299	4.04192	2.02642
FRG1JP	FSHD region gene 1 family member J, pseudogene	4.43796	5.16294	1.65288
BMS1P11	BMS1 ribosome biogenesis factor pseudogene 11	6.28958	6.96081	1.59243
ZFAND5	zinc finger, AN1-type domain 5	5.18664	5.82042	1.55163
PRUNE2	prune homolog 2 (Drosophila)	6.3177	5.36428	-1.93646
SPATA31B1P	SPATA31 subfamily B, member 1, pseudogene	1.69816	2.30888	1.52702
LOC102724057	uncharacterized LOC102724057	1.03761	1.74485	1.63268
MIR4289	microRNA 4289	5.0213	4.24404	-1.71387
IARS	isoleucyl-tRNA synthetase	8.84081	9.77748	1.9141
SNORA84	small nucleolar RNA, H/ACA box 84	5.32639	6.43074	2.15002
PTCH1	patched 1	6.30633	5.24736	-2.08344
ANKS6	ankyrin repeat and sterile alpha motif domain containing 6	6.70362	5.99857	-1.6302
LOC105379834	uncharacterized LOC105379834	3.60886	4.20972	1.51662
BAAT	bile acid-CoA:amino acid N-acyltransferase	6.21605	4.37326	-3.58703
EPB41L4B	erythrocyte membrane protein band 4.1 like 4B	5.2189	4.56767	-1.57051
PTPN3	protein tyrosine phosphatase, non-receptor type 3	7.6321	7.00791	-1.54134
OR2K2	olfactory receptor, family 2, subfamily K, member 2	2.78843	3.41918	1.54837
SUSD1	sushi domain containing 1	5.02577	4.38771	-1.55624
SNORD90	small nucleolar RNA, C/D box 90	1.26433	2.20523	1.91972
GOLGA1	golgin A1	5.71558	6.33453	1.53576
ABO	ABO blood group (transferase A, alpha 1-3-N-acetylgalactosaminyltransferase; transferase B, alpha 1-3-galactosyltransferase)	5.04374	4.45746	-1.50137
SLC2A6	solute carrier family 2 (facilitated glucose transporter), member 6	6.45377	5.78392	-1.59091
DNLZ	DNL-type zinc finger	3.64525	4.29075	1.56428
EDF1	endothelial differentiation-related factor 1	8.18342	8.98172	1.73905
COX1	cytochrome c oxidase subunit I	4.84661	5.54512	1.62283
REPS2	RALBP1 associated Eps domain containing 2	4.37818	4.9719	1.50913
MIR4768	microRNA 4768	1.75151	2.3596	1.52424
PHEX	phosphate regulating endopeptidase homolog, X-linked	5.40904	4.72216	-1.6098
EIF2S3	eukaryotic translation initiation factor 2, subunit 3 gamma, 52kDa	4.78544	5.40435	1.53571
PCYT1B-AS1	PCYT1B antisense RNA 1	2.69655	1.83947	-1.81137
GK	glycerol kinase	2.83361	2.24793	-1.50075
FAM47C	family with sequence similarity 47, member C	1.49491	2.09187	1.51253
EBP	emopamil binding protein (sterol isomerase)	6.77973	5.88774	-1.85573
MAGED4	melanoma antigen family D4	6.82753	7.51661	1.61225
SNORA11	small nucleolar RNA, H/ACA box 11	3.09742	3.90755	1.75337
TBX22	T-box 22	3.17245	3.80851	1.55408
SRPX2	sushi-repeat containing protein, X-linked 2	4.83901	5.89904	2.08498
CENPI	centromere protein I	6.65058	5.80755	-1.79381
LOC102724212	uncharacterized LOC102724212	1.64867	2.69047	2.05879
LOC102724252	uncharacterized LOC102724252	1.86795	2.47004	1.51791
CXorf57	chromosome X open reading frame 57	4.47837	5.08855	1.52645
TBC1D8B	TBC1 domain family, member 8B (with GRAM domain)	5.19278	5.83491	1.56063
LOC101928336	uncharacterized LOC101928336	4.26367	3.47394	-1.72875
FAM45B	family with sequence similarity 45, member A pseudogene	3.66285	2.91764	-1.67622
SRD5A1P1	steroid-5-alpha-reductase, alpha polypeptide 1 pseudogene 1 (3-oxo-5 alpha-steroid delta 4-dehydrogenase alpha pseudogene)	2.65146	2.01923	-1.54996
HMGB3	high mobility group box 3	4.72099	4.08732	-1.55151
MIR4330	microRNA 4330	4.49756	3.7643	-1.66239
NSDHL	NAD(P) dependent steroid dehydrogenase-like	7.34264	6.56187	-1.71805
OPN1LW	opsin 1 (cone pigments), long-wave-sensitive	2.65825	3.27231	1.53056
TMLHE-AS1	TMLHE antisense RNA 1	3.42517	2.73501	-1.61346
GTPBP6	GTP binding protein 6 (putative)	4.76191	4.08646	-1.59709
ARSD	arylsulfatase D	3.27471	4.1272	1.80561
LOC105373138	uncharacterized LOC105373138	1.66293	2.29985	1.55501
ASB9	ankyrin repeat and SOCS box containing 9	5.09652	4.5056	-1.50621
TMEM27	transmembrane protein 27	4.65462	4.03878	-1.53245
CTPS2	CTP synthase 2	2.62255	1.96123	-1.58153
SLC9A7	solute carrier family 9, subfamily A (NHE7, cation proton antiporter 7), member 7	6.86374	7.93937	2.10764
NUDT11	nudix hydrolase 11	3.15425	3.82037	1.5868
EDA2R	ectodysplasin A2 receptor	8.10938	8.75258	1.56179
MIR421	microRNA 421	1.24841	1.9581	1.63545
BEX2	brain expressed X-linked 2	4.32707	5.0294	1.62713
SERPINA7	serpin peptidase inhibitor, clade A (alpha-1 antiproteinase, antitrypsin), member 7	2.79649	3.56471	1.70317
MORC4	MORC family CW-type zinc finger 4	7.27701	8.47873	2.30014
IL13RA2	interleukin 13 receptor, alpha 2	1.3003	1.90594	1.52165
RPL39	ribosomal protein L39	3.28919	3.9247	1.55349
NKAP	NFKB activating protein	4.35832	4.94929	1.50626
LOC105373334	uncharacterized LOC105373334	2.45686	3.27177	1.75919
GPR119	G protein-coupled receptor 119	2.64681	1.93759	-1.63492
TFDP3	transcription factor Dp family, member 3	3.19186	2.59221	-1.51535
LOC105373343	uncharacterized LOC105373343	1.84084	3.10163	2.39627
LOC101928833	uncharacterized LOC101928833	3.18151	4.10559	1.89747
CDR1	cerebellar degeneration related protein 1	2.585	3.19547	1.52676
MIR320D2	microRNA 320d-2	2.13328	2.91505	1.71924
SPANXC	SPANX family, member C	3.00871	2.35867	-1.56921
MIR891A	microRNA 891a	4.30328	5.04369	1.67065
MIR508	microRNA 508	2.86099	2.2139	-1.56601
MIR509-3	microRNA 509-3	2.32248	1.57348	-1.68063
L1CAM	L1 cell adhesion molecule	5.32466	4.71045	-1.53072
CSF2RA	colony stimulating factor 2 receptor, alpha, low-affinity (granulocyte-macrophage)	2.91841	3.56913	1.56995
TSPY2	testis specific protein, Y-linked 2	2.89173	1.8296	-2.08801
RBMY2FP	RNA binding motif protein, Y-linked, family 2, member F pseudogene	2.17176	2.79554	1.54091
DAZ2	deleted in azoospermia 2	2.8302	1.68384	-2.21355
DAZ4	deleted in azoospermia 4	3.32759	2.06721	-2.39559
TTTY11	testis-specific transcript, Y-linked 11 (non-protein coding)	1.19138	1.88042	1.61221
DAZ4	deleted in azoospermia 4	2.66315	1.72572	-1.91511
LOC400743	uncharacterized LOC400743	4.00133	3.36276	-1.55679
PLXDC2	plexin domain containing 2	6.61367	5.92693	-1.60964
RPL23AP60	ribosomal protein L23a pseudogene 60	1.41328	0.8126	-1.51643
PRDM11	PR domain containing 11	4.40083	3.59254	-1.75114
PCID2	PCI domain containing 2	3.66345	4.5452	1.84261
ARPIN	actin-related protein 2/3 complex inhibitor	4.51625	3.85313	-1.5835
PP13	vegetative cell wall protein gp1	5.12741	5.98452	1.81141
LOC100132174	uncharacterized LOC100132174	4.90766	4.23867	-1.58996
C18orf12	chromosome 18 open reading frame 12	2.82502	1.52774	-2.45765
LOC151121	uncharacterized LOC151121	2.78521	1.48894	-2.45593
CYP4F62P	cytochrome P450, family 4, subfamily F, polypeptide 62, pseudogene	2.12897	2.94229	1.75725
RPL23AP60	ribosomal protein L23a pseudogene 60	1.41328	0.8126	-1.51643
LINC00322	long intergenic non-protein coding RNA 322	3.80091	2.76712	-2.0474
POM121L1P	POM121 transmembrane nucleoporin-like 1, pseudogene	3.73754	3.03253	-1.63016
LOC100652901	uncharacterized LOC100652901	4.66212	3.73463	-1.90196
LOC100128340	uncharacterized LOC100128340	3.24684	4.62726	2.60344
RPL23AP60	ribosomal protein L23a pseudogene 60	1.41328	0.8126	-1.51643
LOC441179	uncharacterized LOC441179	1.81352	2.55395	1.67067
LOC644794	uncharacterized LOC644794	3.08141	2.38376	-1.62186
LOC101060341	putative uncharacterized protein FLJ46235	3.11056	2.3012	-1.75243
MGC24103	uncharacterized MGC24103	2.5174	3.1037	1.50139
LOC100132154	putative ankyrin repeat domain-containing protein 30B-like	2.90053	2.26388	-1.55472

## Sheet: Table S6
Table S6. Representative KEGG pathways enriched with fatty acid-induced differentially expressed genes in HepG2 cells
Map Name	P-Value	Bonferroni	FDR	k	K	k/K	-log(FDR q-value)
PI3K-Akt signaling pathway	8.71852e-10	2.63299e-07	4.38832e-08	22	263	0.0836502	7.3577
MAPK signaling pathway	1.56561e-09	4.72814e-07	6.75448e-08	20	235	0.0851064	7.17041
AMPK signaling pathway	2.05516e-09	6.20659e-07	6.89621e-08	14	84	0.166667	7.16139
Fatty acid metabolism	3.42747e-08	1.03509e-05	8.62579e-07	10	84	0.119048	6.0642
Insulin signaling pathway	5.92604e-07	0.000178966	1.27449e-05	12	88	0.136364	4.89466
Glycolysis / Gluconeogenesis	1.52206e-06	0.000459661	2.55367e-05	9	105	0.0857143	4.59284
PPAR signaling pathway	3.26831e-06	0.000987029	4.99918e-05	9	63	0.142857	4.3011
Glucagon signaling pathway	3.31072e-06	0.000999837	4.99918e-05	10	57	0.175439	4.3011
ECM-receptor interaction	7.60948e-06	0.00229806	9.57526e-05	9	65	0.138462	4.01885
Thermogenesis	1.31048e-05	0.00395765	0.00014658	13	187	0.0695187	3.83393
Adipocytokine signaling pathway	1.68923e-05	0.00510148	0.000173368	8	53	0.150943	3.76103
Insulin resistance	3.54613e-05	0.0107093	0.000297481	9	74	0.121622	3.52654
NF-kappa B signaling pathway	0.000152063	0.0459229	0.00102051	8	97	0.0824742	2.99118
Focal adhesion	0.000416559	0.125801	0.00216898	10	149	0.0671141	2.66374
Calcium signaling pathway	0.00147128	0.444326	0.00608665	9	158	0.056962	2.21562
cAMP signaling pathway	0.00272855	0.824023	0.0100813	9	163	0.0552147	1.99649
Insulin secretion	0.00290841	0.878339	0.0105824	6	68	0.0882353	1.97542
IL-17 signaling pathway	0.00399938	1	0.0129163	6	81	0.0740741	1.88886
Cell adhesion molecules (CAMs)	0.00586471	1	0.0173641	7	101	0.0693069	1.76035
Th17 cell differentiation	0.00700805	1	0.0201565	6	86	0.0697674	1.69559

## Sheet: Table S7
Table S7. Connectivity map analysis of drugs and their target genes similar to that in the pan PPAR-iMSC-EV group
Compd ID	Compd Name	Description	Target	Belongs to	Connectivity Score
BRD-K93918653	quizartinib	FLT3 inhibitor, colony stimulating factor receptor inhibitor, KIT inhibitor, RET tyrosine kinase inhibitor	FLT3, CSF1R, KIT, RET, PDGFRA, PDGFRB		99.9
BRD-K01095011	finasteride	5 alpha reductase inhibitor, androgen receptor antagonist, steroid 5alpha-reductase inhibitor	SRD5A2, SRD5A1, AKR1D1, AR		99.86
BRD-A11706664	triciribine	AKT inhibitor	AKT1, AKT2, AKT3		99.75
BRD-K14329163	BAY-K8644	L-type calcium channel activator	CACNA1C		99.59
BRD-K56064827	EI-273	PKC inhibitor	PRKCA, PRKCG		99.59
BRD-A85860691	chaetocin	histone lyinse methyltransferase inhibitor, histone lysine N methyltransferase inhibitor	EHMT2, SUV39H1		99.57
BRD-K90553655	testosterone	androgen receptor (AR) agonist, androgen receptor agonist, testosterone receptor agonist	AR, CYP19A1, CYP2C19, CYP2C8, CYP3A5		99.34
BRD-K40887525	ritanserin	serotonin receptor antagonist	HTR2A, HTR2C, HTR2B, ADRA1A, ADRA1B, ADRA1D, HTR1A, HTR1B, HTR1D, HTR5A, HTR6, HTR7		99.14
BRD-K13646352	midostaurin	FLT3 inhibitor, KIT inhibitor, PKC inhibitor, angiogenesis inhibitor, cell cycle inhibitor, cyclin inhibitor, histamine release inhibitor, multi targeted kinase inhibitor, PDGFR tyrosine kinase receptor inhibitor, VEGFR antagonist, VEGFR inhibitor	FLT3, KIT, CCNB1, FLT1, KDR, PDGFRB, PRKCA, PRKCG, VEGFA	FLT3 inhibitor, PDGFR/KIT inhibitor, PKC inhibitor, VEGFR inhibitor	98.96
BRD-K37080523	isoreserpine	vesicular monoamine transporter inhibitor	SLC18A2, SLC18A1, SIAH1		98.73
BRD-K13087974	4,5-dianilinophthalimide	EGFR inhibitor, epidermal growth factor receptor (EGFR) inhibitor	EGFR	EGFR inhibitor	98.63
BRD-A94297859	BRD-A94297859	XIAP inhibitor	XIAP		98.49
BRD-K55420858	mirin	inhibitor of MRE11A exonuclease activity	MRE11A		98.46
BRD-K46137903	prednicarbate	corticosteroid agonist, immunosuppressant, phospholipase activator	NR3C1, PLA2G1B	Glucocorticoid receptor agonist	98.14
BRD-K60640630	mometasone	glucocorticoid receptor agonist, immunosuppressant	NR3C1	Glucocorticoid receptor agonist	97.93
BRD-K91781484	BRD-K91781484	nuclear factor erythroid derived, like (NRF2) activator	NFE2L2		97.79
BRD-A50928468	norgestrel	progesterone receptor agonist	CYP2E1, PGR	Progesterone receptor agonist	97.68
BRD-A52650764	ingenol	PKC activator	PRKCD, PRKCE	PKC activator	97.59
BRD-K16551401	PNU-22394	serotonin receptor agonist	MAOA, MAOB		97.03
BRD-K14807180	SB-221284	serotonin receptor antagonist	HTR2B, HTR2C, HTR2A		96.94
BRD-A28970875	puromycin	adenosine receptor agonist, protein synthesis inhibitor	NHP2L1, RPL10L, RPL11, RPL13A, RPL15, RPL19, RPL23, RPL23A, RPL26L1, RPL3, RPL37, RPL8, RSL24D1	Protein synthesis inhibitor	96.92
BRD-K81783531	VX-222	HCV inhibitor, RNA-directed RNA polymerase inhibitor			96.76
BRD-K93480852	KN-93	calcium/calmodulin dependent protein kinase inhibitor	CAMK2A		96.65
BRD-K33551950	radicicol	HSP inhibitor, ATP citrase lyase inhibitor, MAP kinase inhibitor, opioid receptor ligand, pyruvate dehydrogenase kinase inhibitor	ACLY, DLAT, HSP90AB1, HSP90B1, MAP3K7, OPRM1, PDK3	HSP inhibitor	96.42
BRD-K40578143	GR-79236	adenosine receptor agonist	ADORA1, ADORA2A	Adenosine receptor agonist	96.08
BRD-K81709173	halcinonide	glucocorticoid receptor agonist	NR3C1	Glucocorticoid receptor agonist	95.93
BRD-K19360254	ergocornine	dopamine receptor agonist	DRD2		95.92
BRD-K59650319	YM-298198	glutamate receptor antagonist	GRM1		95.85
BRD-K03842655	penitrem-a	potassium channel blocker	KCNMA1		95.69
BRD-A15079084	phorbol-12-myristate-13-acetate	PKC activator, CD antagonist	CD4, KCNT2, PRKCA, TRPV4	PKC activator	95.61
BRD-K13927029	retinol	RAR receptor binder	ALDH1A1, ALDH1A2, ALDH1A3, DHRS3, DHRS4, LRAT, NR2C2, RBP1, RBP3, RDH11, RDH12, RDH13, RDH14, RDH5, RDH8, RETSAT, RHO, RLBP1, RXRA, RXRB, RXRG		95.61
BRD-K47635719	dexamethasone	glucocorticoid receptor agonist, corticosteroid agonist, immunosuppressant	ANXA1, CYP3A4, CYP3A5, NOS2, NR0B1, NR3C1, NR3C2		95.55
BRD-A01317026	7,8-dihydro-L-biopterin	dihydroneopterin aldolase inhibitor	NOS2, TPH1		94.88
BRD-K60274257	dephostatin	tyrosine phosphatase inhibitor	PTPN1, PTPN6		94.63
BRD-K82983861	GW-0742	PPAR receptor agonist, insulin sensitizer	INS, PPARD	PPAR receptor agonist	94.6
BRD-K32247306	primidone	GABA receptor antagonist, unidentified pharmacological activity	GABRA1, CHRNA4, CHRNA7, GABRA2, GABRA3, GABRA4, GABRA5, GABRA6, GABRB1, GABRB2, GABRB3, GABRD, GABRE, GABRG1, GABRG2, GABRG3, GABRP, GABRQ, GRIA2, GRIK2		94.52
BRD-K14204120	ranitidine	histamine receptor antagonist	HRH2, SLC22A2		94.51
BRD-K64935403	ebelactone-b	pancreatic lipase inhibitor	PNLIP		94.49
BRD-A71390734	idarubicin	topoisomerase inhibitor, radical formation stimulant, RNA synthesis inhibitor	TOP2A		93.92
BRD-K06217810	BRD-K06217810	CLK inhibitor, dual specificity tyrosine-(Y)-phosphorylation regulated kinase inhibitor, dual-specificity tyrosine-(Y)-phosphorylation regulated kinase 1B inhibitor	CLK1, CLK4, DYRK1A, DYRK1B		93.66
BRD-K65331431	retinyl	vitamin analog			93.57
BRD-M64432851	sunitinib	FLT3 inhibitor, KIT inhibitor, PDGFR tyrosine kinase receptor inhibitor, RET tyrosine kinase inhibitor, VEGFR inhibitor, angiogenesis inhibitor, colony stimulating factor receptor antagonist, colony stimulating factor receptor inhibitor, platelet-derived growth factor receptor (PDGFR) inhibitor, vascular endothelial growth factor receptor (VEGFR) inhibitor, vascular endothelial growth factor rece…	FLT3, KDR, KIT, FLT4, FLT1, PDGFRA, PDGFRB, RET, CSF1R, FGFR1	FLT3 inhibitor, PDGFR/KIT inhibitor, RAF inhibitor, VEGFR inhibitor	93.48
BRD-K05977823	tenovins	SIRT inhibitor, TP53 activator	SIRT1, SIRT2		92.75
BRD-K64881305	ispinesib	kinesin family member inhibitor, kinesin inhibitor, Kinesin-Like Spindle Protein KIF11 (KSP, Eg5) Inhibitors	KIF11		92.55
BRD-K66615216	moxifloxacin	DNA gyrase inhibitor, topoisomerase inhibitor	TOP2A	Bacterial DNA gyrase inhibitor	92.18
BRD-K80431395	triciribine	AKT inhibitor	AKT1, AKT2, AKT3		91.76
BRD-K91145395	prostratin	NFkB pathway activator, PKC activator	PRKCA, PRKCB, PRKCD, PRKCE, PRKCG, PRKCH, PRKCQ	PKC activator	91.46
BRD-A79314293	cephalosporanic-acid	core structure for synthesis of cephalosporin antibiotics			91.16
BRD-K19295594	gossypol	BCL inhibitor, MCL1 inhibitor, 11-beta hydroxysteroid dehydrogenase inhibitor, growth factor receptor modulator, lipid peroxidase inhibitor	BCL2, BCL2L1, MCL1, BCL2L2, CTGF, EGF	BCL inhibitor	90.75
BRD-K82823804	SA-792987	PKC inhibitor	WEE1	PKC inhibitor	90.42
BRD-K08206212	entecavir	DNA directed DNA polymerase inhibitor, DNA polymerase inhibitor, DNA replication inhibitor, reverse transcription inhibitor, transcription inhibitor		Reverse transcriptase inhibitor	90.34
BRD-K01976263	emetine	protein synthesis inhibitor	RPS2		90.31
BRD-K77390737	xanthohumol	aromatase inhibitor, diacylglycerol O acyltransferase inhibitor, valosin containing protein inhibitor	CYP19A1, VCP		90.08
BRD-K50398167	meclofenamic-acid	cyclooxygenase inhibitor, prostanoid receptor antagonist	PTGS1, PTGS2, ALOX5, CNR1, KCNQ2, KCNQ3		90.06
BRD-K68336408	tyrphostin-AG-1478	EGFR inhibitor	EGFR, MAPK14	EGFR inhibitor	90.02
BRD-K08219523	5-nonyloxytryptamine	serotonin receptor agonist	HTR1B, HTR1D		89.72
BRD-K86595100	chlordiazepoxide	GABA benzodiazepine site receptor agonist	GABRA1, GABRA2, GABRA3, GABRA4, GABRA5, GABRA6, GABRB1, GABRB2, GABRB3, GABRD, GABRE, GABRG1, GABRG2, GABRG3, GABRP, GABRQ		89.45
BRD-K54472332	elvitegravir	HIV integrase inhibitor, HIV inhibitor			89.32
BRD-K54708045	nTZDpa	PPAR receptor partial agonist	PPARG	PPAR receptor agonist	89.27
BRD-A17448384	beclometasone	glucocorticoid receptor agonist, corticosteroid hormone receptor agonist, immunosuppressant	NR3C1, CYP3A5, GPR97, SERPINA6	Glucocorticoid receptor agonist	89.24
BRD-K66792149	quinoclamine	algicide			88.87
BRD-K60230970	MG-132	proteasome inhibitor	PSMB1	Proteasome inhibitor	88.58
BRD-K35498378	alrestatin	aldose reductase inhibitor	AKR1B1		88.56
BRD-K10207760	lasalocid	ionophore antibiotic			88.56
BRD-A18279961	BRD-A18279961	pyruvate kinase isozyme activator	PKM		88.48
BRD-K31792052	pifithrin	interleukin receptor antagonist			88.3
BRD-K72420232	WZ-4002	EGFR inhibitor	EGFR, ERBB2	EGFR inhibitor	88.3
BRD-K49111258	prazosin	adrenergic receptor antagonist, adrenergic receptor blocker, CDK inhibitor	ADRA1A, ADRA1B, ADRA1D, ADRA2A, ADRA2B, ADRA2C, CDK1, KCNH2, KCNH6, KCNH7		88.05
BRD-A26095496	clobetasol	glucocorticoid receptor agonist	NR3C1, PLA2G1B	Glucocorticoid receptor agonist	87.85
BRD-A71816415	pravastatin	HMGCR inhibitor	HMGCR, SLCO1B1		87.38
BRD-K76907295	VU-0418947-2	hypoxia inducible factor activator		HIF activator	87.29
BRD-K50859149	sulfafurazole	endothelin receptor antagonist, FOLP inhibitor		Dihydrofolate reductase inhibitor	86.36
BRD-K89930444	AG-592	tyrosine kinase inhibitor			86.07
BRD-K82823076	RO-15-4513	GABA benzodiazepine site receptor inverse agonist	GABRA1, GABRA2, GABRA3, GABRA5, GABRA4, GABRA6, GABRB2, GABRG2		86.05
BRD-K74141488	naftifine	squalene epoxidase inhibitor, steroid sulfatase inhibitor	SQLE		85.51
BRD-K76304753	phenazopyridine	unidentified pharmacological activity	SCN1A		85.41
BRD-K63550407	erythromycin	NFkB pathway inhibitor, 50S ribosomal subunit inhibitor, motilin receptor agonist, RPLV inhibitor	CYP3A4, MLNR		85.32
BRD-K71534238	GW-9508	Free Fatty Acid Receptor 1 (FFAR1; GPR40) Agonists, G protein coupled receptor agonist, G-protein coupled receptor agonist	FFAR4, FFAR1		85.3
BRD-K32292990	CGP-53353	EGFR inhibitor, PKC inhibitor	EGFR, PRKCB	PKC inhibitor	84.35
BRD-A23072235	pheniramine	acetylcholine receptor antagonist	HRH1		84.29
BRD-K80970344	pyrrolidine-dithiocarbamate	NFkB pathway inhibitor	HSD11B1, RELA	NFkB pathway inhibitor	84.25
BRD-A82371568	clofarabine	ribonucleoside reductase inhibitor, DNA polymerase inhibitor, DNA repair enzyme inhibitor, DNA synthesis inhibitor, ribonucleotide reductase inhibitor	RRM1, POLA1, RRM2, SLC22A8	Ribonucleotide reductase inhibitor	83.9
BRD-A68281735	REV-5901	leukotriene receptor antagonist, lipoxygenase inhibitor	ALOX5		83.9
BRD-A37704979	SB-203580	p38 MAPK inhibitor, calcium channel activator, interleukin inhibitor, stress activated protein kinase inhibitor	MAPK14, MAPK1, MAPK11, AKT1, ALOX5, CHEK1, CYP2D6, CYP3A4, GAK, GSK3B, LCK, MAPK10, MAPK12, MAPK8, MAPK9, PRKCA, RAF1, RIPK2, ROCK1, RPS6KB1, SGK1, SRC, TNF		83.66
BRD-K45252063	clofibrate	PPAR receptor agonist	PPARA, LPL		83.35
BRD-K62221994	T-98475	gonadotropin releasing factor hormone receptor antagonist	GNRH1, GNRHR		83.16
BRD-A11678676	wortmannin	PI3K inhibitor, ATM kinase inhibitor, ATR kinase inhibitor, DNA dependent protein kinase inhibitor, mTOR inhibitor, Phosphatidylinositol 3-kinase (PI3K) inhibitor, PLK inhibitor	PIK3CA, PIK3CG, PLK1, ATM, ATR, MTOR, PI4KA, PI4KB, PIK3CD, PIK3R1, PLK3, PRKDC	PI3K inhibitor	82.19
BRD-K17349619	HLI-373	MDM inhibitor	MDM2	MDM inhibitor	81.8
BRD-K78659596	MLN-2238	proteasome inhibitor	PSMB1	Proteasome inhibitor	81.69
BRD-K63089472	farnesylthioacetic-acid	inhibitor of methyl esterification of farnesylated proteins			81.36
BRD-K36055864	cycloheximide	glycogen synthase kinase inhibitor, protein synthesis inhibitor	GSK3B, RPL3		81.13
BRD-K03015355	forskolin	adenylyl cyclase activator, Adenylate cyclase stimulant, growth hormone receptor agonist, phosphokinase stimulant	ADCY2, ADCY5, GNAS		81.01
BRD-A58564983	selamectin	nematocide			80.97
BRD-K78122587	NNC-55-0396	T-type calcium channel blocker	CATSPER1, CATSPER2, CATSPER3, CATSPER4	T-type calcium channel blocker	80.94
BRD-A42649439	triciribine	AKT inhibitor	AKT1, AKT2, AKT3		80.73
BRD-K73395020	SA-1478088	metalloproteinase inhibitor	MMP12, MMP14, MMP2, MMP8, MMP9		80.7
BRD-A93255169	thalidomide	angiogenesis inhibitor, cereblon inhibitor, tumor necrosis factor production inhibitor, tumor necrosis factor receptor antagonist, tumor necrosis factor receptor inhibitor	TNF, CRBN, CYP1A2, CYP2B6, CYP2C19, CYP3A5, FGFR2, NFKB1, ORM1, ORM2, PTGS2		80.55
BRD-K61217870	n-(3-acetamidophenyl)-3-chlorobenzamide	glutamate receptor inhibitor	GRM5		80.44
BRD-K12762134	XAV-939	PARP inhibitor, TNKS inhibitor	TNKS, TNKS2		80.33
BRD-K71266197	PSB-06126	NTPDase inhibitor	ENTPD3		80.23
BRD-A81866333	CGS-21680	adenosine receptor agonist	ADORA2A, ADORA1, ADORA2B, ADORA3	Adenosine receptor agonist	79.77
BRD-K92492521	LY-255283	leukotriene receptor antagonist	LTB4R, LTB4R2		79.36
BRD-K79404599	enzastaurin	PKC inhibitor, AKT inhibitor, angiogenesis inhibitor, apoptosis stimulant, PI3K inhibitor	PRKCB, AKT1, GSK3B, PRKCA, PRKCD, PRKCG	PKC inhibitor	79.31
BRD-K36153907	KU-C103885	cystic fibrosis transmembrane conductance regulator inhibitor			78.42
BRD-K26373640	IKK-2-inhibitor	IKK inhibitor, syk inhibitor	IKBKB		78.15
BRD-K56700933	phenethyl-isothiocyanate	cancer cell growth inhibitor, unidentified pharmacological activity	CYP2E1		77.87
BRD-M72442222	vicriviroc	CC chemokine receptor antagonist, CC chemokine receptor 5 (CCR5) antagonist	CCR5		77.7
BRD-K34154330	tracazolate	GABA receptor agonist, GABA receptor modulator	GABRA1		77.34
BRD-K14765469	vesamicol	acetylcholine transport inhibitor	SLC18A3		77.21
BRD-K39120595	bithionol	autotaxin inhibitor	ESR1, ESR2, MCL1		77.16
BRD-K14965640	ibuprofen	cyclooxygenase inhibitor, NFkB pathway inhibitor	PTGS2, PTGS1, ASIC1, BCL2, CFTR, CYP2C8, FABP2, PLAT, PPARG, SLC5A8, THBD		77.12
BRD-K37618799	MRS-1220	adenosine receptor antagonist	ADORA2B, ADORA3		76.85
BRD-K28296557	AKT-inhibitor-IV	AKT inhibitor	AKT1		76.46
BRD-K37814297	acepromazine	dopamine receptor antagonist	ADRA1A, ADRA1B, DRD1, DRD2, HTR1A, HTR2A	Dopamine receptor antagonist	76.44
BRD-K12184916	NVP-BEZ235	mTOR inhibitor, PI3K inhibitor, protein kinase inhibitor	MTOR, PIK3CA, PIK3CG, PIK3CD, ATR, PIK3CB	MTOR inhibitor, PI3K inhibitor	76.24
BRD-K84709232	caffeic-acid	lipoxygenase inhibitor, HIV integrase inhibitor, NFkB pathway inhibitor, nitric oxide production inhibitor, PPAR receptor modulator, tumor necrosis factor production inhibitor	ALOX5, MIF, RELA, TNF		76.08
BRD-K26429091	J-104129	acetylcholine receptor antagonist	CHRM3		75.41
BRD-K63504947	semaxanib	VEGFR inhibitor, angiogenesis inhibitor, FLT3 inhibitor, hepatocyte growth factor receptor inhibitor, vascular endothelial growth factor receptor (VEGFR) inhibitor, VEGFR antagonist	KDR, FLT1, KIT, PDGFRB, FGFR1, FLT3, MET, PDGFRA, RET		75.37
BRD-K77987382	mebendazole	acetylcholinesterase inhibitor, microtubule inhibitor, tubulin inhibitor	TUBA1A, TUBB, TUBB4B	Tubulin inhibitor	75.31
BRD-K80396088	gliquidone	sulfonylurea, ATP channel blocker, ATP-sensitive potassium channel antagonist, insulin secretagogue	ABCC8, KCNJ10, KCNJ11, KCNJ8	KCNJ11 modulator	75.23
BRD-A34817987	itraconazole	cell wall synthesis inhibitor, cytochrome P450 inhibitor, sterol demethylase inhibitor, VEGFR inhibitor	CYP3A5, CYP3A7, CYP51A1, KDR		75.23
BRD-K31238592	devazepide	CCK receptor antagonist, gastrin inhibitor	CCKAR, CCKBR, GAST	CCK receptor antagonist	75.19
BRD-U82589721	HG-5-113-01	protein kinase inhibitor	ABL1, LTK, STK10		74.92
BRD-K28120222	parthenolide	NFkB pathway inhibitor, adiponectin receptor agonist	ADIPOR2, IKBKB, RELA		74.84
BRD-A73368467	fexofenadine	histamine receptor antagonist	HRH1		74.57
BRD-K04887706	AKT-inhibitor-1-2	AKT inhibitor, PI3K inhibitor	AKT1, AKT2, AKT3		74.52
BRD-A06352418	terfenadine	histamine receptor antagonist	HRH1, KCNH2, CHRM1, CHRM2, CHRM3, CHRM4, CHRM5, KCNH1		74.52
BRD-K16233984	eriochrome-black-t	azo dye used in titrations to detect metal ions			74.26
BRD-K23875128	RHO-kinase-inhibitor-III[rockout]	ROCK inhibitor	IMPDH2, ROCK1		74.25
BRD-A22032524	amlodipine	breast cancer resistance protein inhibitor, calcium channel blocker, calcium channel inhibitor, L-type calcium channel blocker	CACNA1C, CACNA1D, CACNA2D1, ABCG2, CA1, CACNA1B, CACNA1S, CACNA2D3, CACNB1, CACNB2, SMPD1		74.15
BRD-K39256324	rottlerin	large conductance potassium channel activator, MAP kinase inhibitor, PKC inhibitor, protein kinase inhibitor, tissue transglutaminase inhibitor	KCNH2, PRKCD, TGM2		73.86
BRD-K45446451	JZL-184	monoacylglucerol lipase inhibitor	MGLL		73.41
BRD-K04111260	raclopride	dopamine receptor antagonist	DRD2, DRD3, HTR1A		73.26
BRD-K27450477	EHNA	adenosine deaminase inhibitor	ADA, PDE2A, ADORA2A		72.68
BRD-K16664969	GTP-14564	FLT3 inhibitor, tyrosine kinase receptor inhibitor	FLT3, CSF1R, KIT, PDGFRB		72.66
BRD-K80348542	cephaeline	protein synthesis inhibitor	RPS2	Protein synthesis inhibitor	72.44
BRD-K28470988	L-690330	inositol monophophatase inhibitor	IMPA1		72.4
BRD-K95237249	probenecid	MRP inhibitor, TRPV agonist, uricosuric blocker	SLC22A6, ABCC1, PANX1, SLC22A11, SLC22A8, SLCO1C1, TRPV2		72.26
BRD-K52751261	TAK-715	p38 MAPK inhibitor, tumor necrosis factor production inhibitor	MAPK14, TNF	P38 MAPK inhibitor	72.1
BRD-A94624445	bucladesine	adenosine receptor agonist, cAMP stimulant, vasodilator	PRKACA		72.08
BRD-K13049116	BMS-754807	insulin growth factor receptor inhibitor	IGF1R, AKT1	IGF-1 inhibitor	71.87
BRD-K23566484	nilutamide	androgen receptor antagonist, RNA directed RNA polymerase inhibitor	AR, CYP2C19		71.71
BRD-A55913614	primaquine	antimalarial agent, DNA inhibitor	KRT7, NQO2		71.44
BRD-K81521265	dicyclohexylurea	epoxide hydolase inhibitor	EPHX2		71.28
BRD-K68407802	KIN001-055	EGFR inhibitor, JAK inhibitor, leukotriene synthesis inhibitor, mediator release inhibitor	EGFR, JAK3		71.12
BRD-K09549677	mibefradil	T-type calcium channel blocker, angiogenesis inhibitor, calcium channel blocker, calcium channel inhibitor, L-type calcium channel blocker, sodium channel blocker	CACNA1G, CACNA1H, CACNA1C, CACNA1I, ANO1, CACNA1D, CACNA1F, CACNA1S, CACNB1, CACNB2, CACNB3, CACNB4, CATSPER1, CATSPER2, CATSPER3, CATSPER4, CYP3A5, CYP3A7, SCN2A, SCN4A, SCN5A, SCN9A	T-type calcium channel blocker	71.08
BRD-A63346720	rimcazole	sigma receptor antagonist, dopamine reuptake inhibitor	SIGMAR1		70.7
BRD-A66927094	nemonapride	dopamine receptor antagonist, serotonin receptor agonist	DRD2, DRD3, DRD4		70.46
BRD-K52620403	STO-609	calcium/calmodulin dependent protein kinase inhibitor, calmodulin inhibitor	CAMKK1, CAMKK2		70.37
BRD-A47633927	NPC-15199	ICAM 1 antagonist, increases intracellular calcium levels	ICAM1, PPARG		69.76
BRD-K86682249	BRD-K86682249	tyrosine phosphatase inhibitor	PTPN1, PTPN11		69.57
BRD-K72895815	SSR-69071	leukocyte elastase inhibitor	ELANE		69.53
BRD-K15616905	CCCP	mitochondrial oxidative phosphorylation uncoupler			69.2
BRD-A00100033	nifurtimox	DNA inhibitor			69.09
BRD-K06817181	BRD-K06817181	JAK inhibitor	JAK2		68.8
BRD-K91442916	CAM-9-026	ADAM10 inhibitor			68.75
BRD-K78959463	FPL-64176	calcium channel agonist, L-type calcium channel activator	CACNA1C, CACNA1S		68.5
BRD-K44849676	capsazepine	TRPV agonist, TRPV antagonist	TRPV1, TRPV4		67.37
BRD-A85025557	NCS-382	GABA receptor antagonist	GABBR1, GABBR2, SLC52A2	GABA receptor antagonist	67.18
BRD-K28360340	TW-37	BCL inhibitor, MCL1 inhibitor	BCL2, BCL2L1, MCL1	BCL inhibitor	67.17
BRD-K33204703	AG-370	PDGFR tyrosine kinase receptor inhibitor, tyrosine kinase inhibitor	PDGFRB		67.04
BRD-U44700465	HG-5-88-01	protein kinase inhibitor	ADCK4, EGFR		66.9
BRD-A69960130	bromocriptine	dopamine receptor agonist, dopamine receptor antagonist, prolactin secretion inhibitor	DRD2, ADRA2A, ADRA2B, ADRA2C, DRD1, DRD3, DRD4, DRD5, HTR1A, HTR1B, HTR1D, HTR2A, HTR2B, HTR2C, ADRA1A, ADRA1B, ADRA1D, HTR6, HTR7, PRL		66.59
BRD-K17674993	diflorasone	corticosteroid agonist, cytochrome P450 inhibitor, glucocorticoid receptor agonist, immunosuppressant	NR3C1, PLA2G1B	Glucocorticoid receptor agonist	65.77
BRD-A82590476	SDZ-NKT-343	tachykinin antagonist	TACR1	Tachykinin antagonist	65.76
BRD-K90382497	GW-843682X	PLK inhibitor	PLK1, PLK3		65.74
BRD-K25504083	cytochalasin-d	actin polymerization inhibitor, actin stabilizer	ACTB		64.57
BRD-K51066026	aminoindazole	ionophore			63.98
BRD-K59753853	MDL-29951	glutamate receptor antagonist, fructose biphosphate inhibitor, UDP/CysLT (GPR17, P2Y-like) Agonists	FBP1, GPR17		63.83
BRD-A19053259	pseudopelletierine	stimulant reflex trigger used as an anthelmintic and anti-amoeboid			63.14
BRD-A97701745	pindolol	adrenergic receptor antagonist	ADRB1, ADRB2, HTR1A, HTR1B, HTR2A, HTR2B		63.13
BRD-K55991774	BAS-09104376	HIV integrase inhibitor			63.12
BRD-K17075857	chloroxine	opioid receptor inhibitor	OPRK1		63.09
BRD-K54210043	NS-1619	calcium channel activator, large conductance potassium channel activator	KCNMA1, KCNT1, KCNT2, KCNU1		62.62
BRD-K08438429	BRD-K08438429	glucosylceramidase inhibitor, somatostatin receptor agonist	GBA, SSTR4		62.32
BRD-K63150726	JTE-907	cannabinoid receptor inverse agonist	CNR2	Cannabinoid receptor agonist	62.14
BRD-K46469693	SCH-442416	adenosine receptor antagonist	ADORA1, ADORA2A, ADORA2B, ADORA3		61.72
BRD-K15868788	SDZ-205-557	serotonin receptor antagonist	HTR3A, HTR3B, HTR4		61.52
BRD-A55594068	vinblastine	microtubule formation inhibitor, tubulin inhibitor, tubulin polymerisation inhibitor	TUBB, JUN, TUBA1A, TUBD1, TUBE1, TUBG1	Tubulin inhibitor	61.07
BRD-A00993607	alprenolol	adrenergic receptor antagonist	ADRB1, ADRB2, HTR1A		60.72
BRD-K89162000	tandutinib	FLT3 inhibitor, KIT inhibitor, PDGFR tyrosine kinase receptor inhibitor	FLT3, KIT, PDGFRA, PDGFRB, CSF1R, PDGFD	PDGFR/KIT inhibitor	60.45
BRD-K44899736	RO-16-6941	monoamine oxidase inhibitor			60.4
BRD-U44618005	WH-4023	src inhibitor	ABL1, LCK, SRC	SRC inhibitor	60.39
BRD-A15530910	carpindolol	adrenergic receptor antagonist, serotonin receptor antagonist		Serotonin receptor antagonist	60.29
BRD-K94379058	BML-190	cannabinoid receptor inverse agonist	CNR2		60.27
BRD-K64157027	ZD-2079	adrenergic receptor agonist, insulin sensitizer	ADRB3		60.25
BRD-K12184470	flunarizine	calcium channel blocker, T-type calcium channel blocker	CACNA1G, CACNA1H, CACNA1I, CALM1, CYP2J2, HRH1		59.84
BRD-A26032986	zaldaride	calmodulin antagonist, calmodulin inhibitor	CALM1		59.61
BRD-K02607075	tubocurarine	acetylcholine receptor antagonist	CHRNA2, HTR3A, ACHE, HTR3B, KCNN1, KCNN2, KCNN3, ZACN		59.51
BRD-K98769987	flumazenil	benzodiazepine receptor antagonist, GABA benzodiazepine site receptor antagonist	GABRA1, GABRA2, GABRA3, GABRA5, GABRA4, GABRA6, GABRB1, GABRB2, GABRB3, GABRD, GABRE, GABRG1, GABRG2, GABRG3, GABRP, GABRQ		59.49
BRD-A20243730	danazol	estrogen receptor antagonist, luteinizing hormone releasing hormone antagonist, progesterone receptor agonist, steroid derivative with antigonadotropic and anti-estrogenic activities, tumor necrosis factor modulator	ESR1, GNRHR, AR, CCL2, CYP2C8, GNRHR2, PGR, TNF		59.45
BRD-K65786282	CGP-7930	GABA receptor modulator, GABA receptor positive allosteric modulator	GABBR1		59.29
BRD-A35033682	eriodictyol	cytochrome P450 inhibitor, TRPM3 antagonist, xanthine oxidase inhibitor	CYP1B1, NFE2L2, XDH		59.07
BRD-K98490050	amsacrine	topoisomerase inhibitor, DNA intercalating drug	TOP2A, KCNH2	Topoisomerase inhibitor	58.47
BRD-K42221274	NNC-711	GAT inhibitor	SLC6A1, SIGMAR1		58.08
BRD-K20168442	vecuronium	acetylcholine receptor antagonist	CHRNA2		57.98
BRD-K24994810	androstenol	GABA receptor modulator	NR1I3		57.88
BRD-K94080537	diethyltoluamide	DEET, activator of fly antenna ionotropic receptor IR40a			57.48
BRD-K84141129	VU-0400193-3	glutamate receptor modulator	GRM4		57.41
BRD-K93645900	tadalafil	phosphodiesterase inhibitor	PDE5A, PDE11A		57.32
BRD-K59058766	chlorprothixene	dopamine receptor, dopamine receptor antagonist	DRD2, CHRM1, CHRM2, CHRM3, CHRM4, CHRM5, DRD1, DRD3, HRH1, HTR2A, HTR2B, HTR2C	Dopamine receptor antagonist	57.14
BRD-K89085489	fenretinide	apoptosis stimulant, retinoid receptor agonist, RAR agonist	CYP2C8, CYP3A5, RARA, RARG		57.06
BRD-K34170797	fexaramine	FXR agonist	NR1H4		56.76
BRD-K34776109	glimepiride	insulin secretagogue, ATP channel blocker, ATP-sensitive potassium channel antagonist, insulinotropin agonist, sulfonylurea	ABCC8, KCNJ11, KCNJ1	KCNJ11 modulator	56.51
BRD-K00256256	BRD-K00256256	protein phosphatase inhibitor			56.47
BRD-K94512704	spiramide	dopamine receptor antagonist, serotonin receptor antagonist	DRD2, HTR1A, HTR2A, HTR2B, HTR2C	Serotonin receptor antagonist	56.31
BRD-K96862998	pirfenidone	FGFR antagonist, p38 MAPK inhibitor, TGF beta receptor antagonist, TGF beta receptor inhibitor, tumor necrosis factor production inhibitor, tumor necrosis factor receptor antagonist	TNF, FURIN, MAPK14, TNFRSF1A		56.24
BRD-K96778649	tyrphostin-47	EGFR inhibitor, epidermal growth factor receptor (EGFR) inhibitor	EGFR		56.16
BRD-K28428262	brivanib	alcohol dehydrogenase inhibitor, FGFR inhibitor, fibroblast growth factor receptor (FGFR) inhibitor, vascular endothelial growth factor receptor (VEGFR) inhibitor, VEGFR inhibitor	FGFR1, KDR, FLT1, CYP3A4, FGFR2, FGFR3, FLT4, KCNH2	FGFR inhibitor	55.65
BRD-A43930669	L-368899	oxytocin receptor antagonist	OXTR, AVPR1A, AVPR2, OXT		55.64
BRD-K39733634	L-161982	prostanoid receptor antagonist, angiotensin receptor antagonist	PTGER4		55.6
BRD-K79930101	GW-583340	EGFR inhibitor, epidermal growth factor receptor (EGFR) inhibitor, ErbB2 tyrosine kinase inhibitor, receptor tyrosine protein kinase inhibitor	EGFR, ERBB2		55.36
BRD-A79768653	sirolimus	mTOR inhibitor, CCR expression inhibitor, cell cycle inhibitor, proteasome inhibitor, protein kinase inhibitor, T cell inhibitor	MTOR, FKBP1A, CCR5, FGF2		55.16
BRD-K97181089	amiloride	sodium channel blocker, diuretic, epithelial sodium channel blocker, sodium/hydrogen exchanger inhibitor	SCNN1A, ASIC1, ASIC2, SCNN1B, SCNN1G, AOC1, ASIC3, PKD2, PKD2L1, PLAU, SCNN1D, SLC9A1, TRPC7, TRPV2		54.89
BRD-K71103788	duloxetine	norepinephrine reuptake inhibitor, serotonin reuptake inhibitor, adrenergic transmitter uptake inhibitor, norepinephrine transporter inhibitor, serotonin transporter (SERT) inhibitor, serotonin uptake inhibitor	SLC6A2, SLC6A4, SLC6A3, HTR2A, HTR2C, HTR6		54.82
BRD-A62184259	cycloheximide	glycogen synthase kinase inhibitor, protein synthesis inhibitor	GSK3B, RPL3	Protein synthesis inhibitor	54.7
BRD-K25905511	buddleoflavonoloside	acetylcholinesterase inhibitor			54.44
BRD-K31912990	CGP-71683	neuropeptide receptor antagonist	NPY5R		54.28
BRD-K10136726	tosyllysyl-chloromethyl-ketone	chymotrypsin inhibitor			53.99
BRD-K88172511	naltrexone	opioid receptor antagonist, opioid receptor ligand	OPRK1, OPRM1, OPRD1, SIGMAR1		53.95
BRD-A29731977	17-hydroxyprogesterone-caproate	progesterone receptor agonist	CYP1A2, CYP2B6, CYP3A5, PGR	Progesterone receptor agonist	53.65
BRD-K78278890	NM-PP1	calcium/calmodulin dependent protein kinase inhibitor, growth factor receptor inhibitor, MAP kinase inhibitor, mutant kinase inhibitor	CAMK2A, LCK, MAPK8, PRKACA, RIPK2, SRC		53.48
BRD-K41859756	NVP-AUY922	HSP inhibitor	HSP90AA1, HSP90AA2, HSP90AB1	HSP inhibitor	53.45
BRD-K68144790	glycodeoxycholic-acid	apoptosis activator			53.45
BRD-K13533483	cyclosporin-a	calcineurin inhibitor, cyclophilin inhibitor, immunosuppressant, insulin expression inhibitor, T cell inhibitor	PPIA, ABCB11, CAMLG, CYP3A5, CYP3A7, FPR1, PPID, PPIF, PPP3CA, PPP3R2, SLC10A1, SLCO1B1, SLCO1B3		53.44
BRD-K56699285	metergoline	dopamine receptor agonist, serotonin receptor antagonist, prolactin inhibitor	DRD2, HTR1A, HTR1B, HTR1D, HTR1E, HTR1F, HTR2A, HTR2B, HTR2C, HTR5A, HTR6, HTR7		53.41
BRD-K26241953	piceatannol	syk inhibitor, cyclooxygenase inhibitor, nitric oxide synthase inhibitor, SIRT activator, tyrosinase inhibitor, tyrosine kinase inhibitor	ATP5A1, ATP5B, ATP5C1, IRF3, PTGS2, SIRT1, SYK, TYR		53.29
BRD-K14821540	FCCP	mitochondrial oxidative phosphorylation uncoupler			53.06
BRD-A14566392	scopolamine	acetylcholine receptor antagonist	CHRM2, CHRM1, CHRM3, CHRM4, CHRM5, SI		52.89
BRD-K56515112	medrysone	corticosteroid hormone receptor agonist, glucocorticoid receptor agonist	NR3C1		52.75
BRD-A62890442	3-methyl-GABA	GABA aminotransferase activator			52.64
BRD-U25771771	WZ-4-145	EGFR inhibitor	CSF1R, DDR1, EGFR, PDGFRA, TIE1	EGFR inhibitor	52.4
BRD-K08287586	butylparaben	antimicrobial preservative			52.21
BRD-K41170226	deoxycholic-acid	biliverdin reductase A activator, G protein coupled receptor agonist, unidentified pharmacological activity	GPBAR1, EFTUD1, FPR1		51.95
BRD-K33860217	CP-94253	serotonin receptor agonist	HTR1B		51.68
BRD-K75089421	procainamide	sodium channel blocker, voltage-gated sodium channel blocker	SCN5A, DNMT1		51.25
BRD-K80315159	DPPE	histamine receptor antagonist	ABCB1, HRH1		51.1
BRD-K92731339	perindopril	angiotensin converting enzyme inhibitor	ACE		51
BRD-K36258877	AZ-10417808	caspase inhibitor	CASP3		50.92
BRD-A06784547	MRS-1334	adenosine receptor antagonist			50.87
BRD-K76805682	SB-415286	glycogen synthase kinase inhibitor	GSK3B, GSK3A, RPS6KB1	Glycogen synthase kinase inhibitor	50.28
BRD-K00337317	NU-7441	DNA dependent protein kinase, DNA dependent protein kinase inhibitor, P glycoprotein inhibitor	PRKDC, ABCB1	DNA dependent protein kinase inhibitor	49.74
BRD-K89923877	scopolamine	acetylcholine receptor antagonist	CHRM2, CHRM1, CHRM3, CHRM4, CHRM5, SI		49.45
BRD-A36074203	remacemide	glutamate receptor antagonist, glutamate receptor agonist	GRIN1		49.4
BRD-A31204924	mitotane	antineoplastic agent	CYP11B1, CYP11A1, CYP3A4, ESR1, FDX1		49.18
BRD-A41451487	PK-11195	benzodiazepine receptor antagonist, constitutive androstane receptor (CAR) antagonist, PXR agonist, translocator protein antagonist	TSPO, NR1I2, NR1I3		49.16
BRD-A76528577	vincristine	tubulin inhibitor, microtubule inhibitor, microtubule polymerization inhibitor, tubulin polymerisation inhibitor, vinca alkaloid	TUBB, TUBA4A		49.08
BRD-K35629949	SR-27897	CCK receptor antagonist	CCKAR	CCK receptor antagonist	48.98
BRD-K34157611	cimetidine	histamine receptor antagonist, histamine receptor inhibitor	HRH2, SLC29A4, SLC47A1, SLC47A2		48.93
BRD-K45542189	diethylcarbamazine	lipoxygenase inhibitor	ALOX5, PTGS1		48.61
BRD-A38030642	cyclosporin-a	calcineurin inhibitor, cyclophilin inhibitor, immunosuppressant, insulin expression inhibitor, T cell inhibitor	PPIA, ABCB11, CAMLG, CYP3A5, CYP3A7, FPR1, PPID, PPIF, PPP3CA, PPP3R2, SLC10A1, SLCO1B1, SLCO1B3		48.29
BRD-K57926513	tyrphostin-AG-1295	FLT3 inhibitor, PDGFR tyrosine kinase receptor inhibitor	FLT3, KDR, PDGFRA, PDGFRB		48.2
BRD-A25569250	KI-16425	lysophosphatidic acid receptor antagonist	LPAR1, LPAR3		48.13
BRD-K12932420	YM-976	phosphodiesterase inhibitor, tumor necrosis factor production inhibitor	PDE4A, PDE4B, PDE4C, PDE4D, TNF		48.07
BRD-K99964838	bosutinib	src inhibitor, Abl kinase inhibitor, Bcr-Abl kinase inhibitor, apoptosis stimulant, STAT inhibitor	ABL1, SRC, BCR, CAMK2G, LYN, CAMK1D, CDK2, FRK, FYN, HCK, MAP2K1, MAP2K2, MAP3K2, MAP4K5, STK10, STK24, STK4, TNK2, TXK	SRC inhibitor	47.98
BRD-K84175871	pseudoephedrine	histamine receptor antagonist, interleukin expression inhibitor, tumor necrosis factor expression inhibitor	ADRA1A, ADRA2A, ADRB1, ADRB2, ATF1, ATF2, ATF3, ATF4, ATF5, ATF6, ATF7, CXCL8, FOS, HRH1, IL2, JDP2, JUN, NFATC1, SLC6A2, SLC6A3, SLC6A4, TNF		47.9
BRD-K37720887	SB-525334	TGF beta receptor inhibitor	TGFBR1	TGF beta receptor inhibitor	47.76
BRD-K10705233	GW-405833	cannabinoid receptor agonist	CNR2	Cannabinoid receptor agonist	47.68
BRD-K37846922	3,3'-diindolylmethane	androgen receptor antagonist, aryl hydrocarbon receptor agonist, beta glucuronidase inhibitor, CHK inhibitor, cytochrome P450 activator, indoleamine 2,3-dioxygenase inhibitor	AHR, AR, CYP1A2, GUSB, IDO1		47.44
BRD-K26664453	cytochalasin-b	microtubule inhibitor, phagocytosis inhibitor	ACTB		47.28
BRD-K28453807	nitrocaramiphen	acetylcholine receptor antagonist			47.2
BRD-K49685476	TTNPB	RAR agonist, retinoid receptor agonist	RARB, RARA, RARG		47.09
BRD-K69690935	curcumin	cyclooxygenase inhibitor, AP inhibitor, CCN expression inhibitor, DNA methyltransferase inhibitor, EGFR expression inhibitor, free radical scavenger, FtsZ inhibitor, glucose 6 phosphatase inhibitor, histone N-acetyltransferase inhibitor, HIV integrase inhibitor, lipoxygenase inhibitor, NFkB pathway inhibitor, tau aggregation inhibitor, unidentified pharmacological activity	PTGS1, PTGS2, APP, CA1, CA12, CA14, CA2, CA4, CA6, CA9, CCND1, CYP3A4, DNMT1, DNMT3B, EP300, G6PC, MAPT, MMP13, MMP9, NOS2, XDH		46.2
BRD-K72726508	arcyriaflavin-a	CDK inhibitor	CCND1, CCNE1, CDK2, CDK4		46.12
BRD-K25433859	maprotiline	norepinephrine reputake inhibitor, tricyclic antidepressant (TCA)	SLC6A2, ADRA1A, ADRA1B, ADRA1D, ADRA2A, ADRA2B, ADRA2C, CHRM1, CHRM2, CHRM3, CHRM4, CHRM5, DRD2, HRH1, HTR2A, HTR2C, HTR7		45.91
BRD-K15834839	lobendazole	anthelmintic agent			45.35
BRD-K68620903	dydrogesterone	progesterone receptor agonist	PGR		45.27
BRD-K08115555	tyrphostin-AG-1288	catechol O methyltransferase inhibitor, tumor necrosis factor inhibitor	COMT		45.25
BRD-K99451608	lopinavir	HIV protease inhibitor		HIV protease inhibitor	44.97
BRD-A10188456	dexamethasone	glucocorticoid receptor agonist, corticosteroid agonist, immunosuppressant	ANXA1, CYP3A4, CYP3A5, NOS2, NR0B1, NR3C1, NR3C2		44.69
BRD-K15891719	tenofovir	reverse transcriptase inhibitor, nucleoside reverse transcriptase inhibitor, nucleotide reverse transcriptase inhibitor			44.62
BRD-K34995470	SU-1498	receptor tyrosine protein kinase inhibitor, vascular endothelial growth factor receptor 2 (VEGFR2) inhibitor, VEGFR inhibitor	ERBB2, KDR		44.42
BRD-A81795050	U-18666A	oxidosqualene cyclase inhibitor			44.29
BRD-K41260949	valproic-acid	HDAC inhibitor, ABAT inhibitor, GABA receptor agonist, GABAergic transmission enhancer, voltage-gated sodium channel blocker	ABAT, HDAC1, SCN1A, SCN3A, ACADSB, ALDH5A1, HDAC2, HDAC9, OGDH, SCN10A, SCN11A, SCN1B, SCN2A, SCN2B, SCN3B, SCN4A, SCN4B, SCN5A, SCN7A, SCN8A, SCN9A		44.27
BRD-K49945136	GR-113808	serotonin receptor antagonist	HTR4		44.13
BRD-K97365803	PI-828	PI3K inhibitor		PI3K inhibitor	44.06
BRD-K49456190	prima-1-met	thioredoxin inhibitor, TP53 activator	TP53		43.99
BRD-K78692225	leflunomide	dihydroorotate dehydrogenase inhibitor, PDGFR tyrosine kinase receptor inhibitor, disease modifying antirheumatic drug, immunosuppressant, JAK inhibitor, STAT inhibitor	DHODH, AHR, CYP2C19, JAK3, PTK2B, STAT6		43.79
BRD-K14681867	somatostatin	somatostatin receptor agonist, growth hormone receptor antagonist, growth hormone release inhibitor, somatostatin receptor ligand	SSTR1, SSTR2, SSTR3, SSTR4, SSTR5, GH1, GHR, OPRD1, OPRM1		43.79
BRD-K21009077	BRD-K21009077	dual specificity protein phosphatase inhibitors			43.71
BRD-K37991163	paroxetine	cyclophilin inhibitor, norepinephrine reputake inhibitor, selective serotonin reuptake inhibitor (SSRI), serotonin reuptake inhibitor, serotonin uptake inhibitor	SLC6A4, CHRM1, CHRM2, CHRM3, CHRM4, CHRM5, HTR2A, SLC6A2		43.58
BRD-A90490067	fulvestrant	estrogen receptor antagonist, DNA directed DNA polymerase inhibitor, soluble epoxide hydrolase inhibitor	ESR1, EPHX2, ESR2, GPER1		43.47
BRD-K03557653	sappanone-a	melanogenesis inhibitor, tyrosinase inhibitor			43.24
BRD-A09056319	alfuzosin	adrenergic receptor antagonist	ADRA1A, ADRA1D, ADRA1B, KCNH2		42.97
BRD-A26199074	calmidazolium	calcium channel blocker, calmodulin antagonist	ATP2B1, PDE1A		42.78
BRD-A78877355	nefopam	cyclooxygenase inhibitor, prostanoid receptor inhibitor			42.72
BRD-A46747628	ouabain	ATPase inhibitor, alpha subunit binder	ATP1A1, ATP1A2, ATP1A3, ATP1A4, ATP1B1, ATP1B2, ATP1B3, ATP1B4, FXYD2		42.7
BRD-K52219182	BRD-K52219182	phosphodiesterase inhibitor			42.34
BRD-K82561139	ricinine	casein kinase inhibitor			41.88
BRD-K28806945	L-750667	dopamine receptor antagonist	DRD4		41.75
BRD-K25311561	KU-55933	ATM kinase inhibitor	ATM, PRKDC		41.67
BRD-K17497770	butein	angiotensin converting enzyme inhibitor, epidermal growth factor receptor (EGFR) inhibitor, interleukin synthesis inhibitor, NFkB pathway inhibitor, SIRT activator, Src tyrosine kinase inhibitor, steroid 5alpha-reductase inhibitor, tumor necrosis factor production inhibitor	ACE, CXCL8, IL6, SIRT1, SRD5A1, SRD5A2, TNF		41.61
BRD-A07029265	ipratropium	acetylcholine receptor antagonist	CHRM1, CHRM2, CHRM3, CHRM4, CHRM5		41.48
BRD-A74269027	isoxsuprine	adrenergic receptor agonist	ADRB2		41.22
BRD-K99595596	salsolinol	monoamine oxidase inhibitor, tyrosine hydroxylase inhibitor	DRD2		41.04
BRD-K08109516	L-701324	glutamate receptor antagonist	GRIN1, GRIN2A, GRIN2B, GRIN2C, GRIN2D		40.94
BRD-K63979671	etifenin	compound used in hepatobiliary scans of the liver			40.61
BRD-K61829047	7b-cis	exportin antagonist	XPO1		40.58
BRD-K97061094	azacyclonol	ataractive drug used to diminish hallucinations	HRH1		40.43
BRD-K42573370	avrainvillamide-analog-2	nucleophosmin inhibitor	NPM1	Nucleophosmin inhibitor	40.28
BRD-K02715688	hydrastine	GABA receptor antagonist			40.24
BRD-A15415227	GW-1929	PPAR receptor agonist, insulin sensitizer	INS, PPARG	PPAR receptor agonist	40.1
BRD-K96402602	farnesylthiotriazole	prenylated protein methyltransferase (PPMTase) inhibitor			40.06
BRD-A13650332	flucloxacillin	antibiotic of the penicillin class			40
BRD-K92428232	GSK-461364	PLK inhibitor	PLK1		39.69
BRD-K12765235	carbenoxolone	11-beta hydroxysteroid dehydrogenase inhibitor	HSD11B1, GJA1, GJA10, GJA3, GJA4, GJA5, GJA8, GJA9, GJB1, GJB2, GJB3, GJB4, GJB5, GJB6, GJB7, GJC1, GJC2, GJC3, GJD2, GJD3, GJD4, GJE1, PANX1, PANX2, PANX3		39.6
BRD-K43736954	cortisone	glucocorticoid receptor agonist	NR3C1		39.05
BRD-K14767410	SC-560	cyclooxygenase inhibitor	PTGS1		38.79
BRD-A49160188	donepezil	acetylcholinesterase inhibitor	ACHE, HTR2A		38.6
BRD-K75699339	rizatriptan	serotonin receptor agonist	HTR1D, HTR1B, HTR1F, HTR1A, HTR1E		38.41
BRD-A45664787	iloprost	platelet aggregation inhibitor, prostanoid receptor agonist, prostacyclin analog	PTGIR, PTGER1, PTGER2, PDE4A, PDE4B, PDE4C, PDE4D, PLAT, PTGDR, PTGER3, PTGER4, PTGFR, TBXA2R		38.33
BRD-K62200014	anagrelide	phosphodiesterase inhibitor	PDE3A		38.01
BRD-K42500029	CGP-57380	MAP kinase inhibitor, MAPK-interacting kinase inhibitor	AURKB, LCK, MKNK1, MKNK2, SGK1		38
BRD-A28105619	cucurbitacin-i	inhibitor of STAT3/JAK2 signaling, JAK inhbitor, lipocortin synthesis stimulant, STAT inhibitor	JAK2, STAT3		37.68
BRD-K97309399	thiothixene	dopamine receptor, dopamine receptor antagonist	HTR2A, DRD1, DRD2, HRH1	Dopamine receptor antagonist	37.64
BRD-K08890269	CO-102862	sodium channel blocker	SCN2A, SCN4A, SCN9A		37.55
BRD-A15914070	4-hydroxy-2-nonenal	cytotoxic lipid peroxidation product	IKBKB		37.41
BRD-K60218670	BRD-K60218670	lipoxygenase inhibitor			37.33
BRD-K14693417	cinchonine	antimalarial agent	CYP2D6		37.13
BRD-A43882281	pinacidil	ATP channel activator, potassium channel agonist	ABCC9, KCNJ8		36.92
BRD-K03109492	NSC-663284	CDC inhibitor	CDC25A, CDC25B, CDC25C		36.79
BRD-A66559694	naltrexone	opioid receptor antagonist, opioid receptor ligand	OPRK1, OPRM1, OPRD1, SIGMAR1		36.78
BRD-K37206356	rhamnetin	aldose reductase inhibitor, JNK inhibitor, lipoxygenase inhibitor, nitric oxide production inhibitor, p38 MAPK inhibitor	ALOX5, MAPK8		36.36
BRD-K19309090	SR-95639A	acetylcholine receptor agonist	CHRM1		36.33
BRD-A94756469	digoxin	ATPase inhibitor, ROR antagonist	ATP1A1, ABCB1, RORC, SLCO1B3	ATPase inhibitor	35.05
BRD-K10177585	PSB-11	adenosine receptor antagonist	ADORA3, ADORA1, ADORA2A		34.9
BRD-K02590140	O-2050	cannabinoid receptor antagonist	CNR1		34.35
BRD-K74305673	IKK-2-inhibitor-V	IKK inhibitor, NFkB pathway inhibitor, protein kinase inhibitor	IKBKB	IKK inhibitor, NFkB pathway inhibitor	33.64
BRD-K67831364	ZM-323881	vascular endothelial growth factor receptor 2 (VEGFR2) inhibitor, VEGFR inhibitor	KDR	VEGFR inhibitor	33.61
BRD-K46317332	proadifen	nitric oxide synthase inhibitor, cytochrome P450 inhibitor, potassium channel blocker	NOS1		33.57
BRD-K89595132	chlorphenamine	histamine receptor antagonist	HRH1, SLC6A2, SLC6A3, SLC6A4		33.28
BRD-A41301928	bongkrek-acid	mitochondrial ADP, ATP translocase inhibitor	SLC25A4		33.23
BRD-K61097567	SB-218795	tachykinin antagonist	TACR3		33.08
BRD-A81177136	KN-62	calcium/calmodulin dependent protein kinase inhibitor, purinergic receptor antagonist, calmodulin antagonist	AKT1, CAMK2A, CHEK1, LCK, MAPK1, MAPK11, MAPK12, MAPK14, MAPK8, P2RX7, PRKCA, ROCK1, RPS6KB1, SGK1		33.03
BRD-K15933101	ropinirole	dopamine receptor agonist, dopamine receptor modulator	DRD2, DRD3, ADRA2A, ADRA2B, ADRA2C, DRD1, DRD4, DRD5, HTR1A, HTR1B, HTR1D, HTR2A, HTR2B, HTR2C		33.02
BRD-K15107389	BRD-K15107389	ribosomal protein inhibitor	RPS6KA1, RPS6KA2, RPS6KA3		32.91
BRD-M45964048	verteporfin	apoptosis stimulant, photosensitizing agent, radical formation stimulant			32.58
BRD-K41567364	SB-334867	orexin receptor antagonist	HCRTR1, HCRTR2		32.47
BRD-K02526760	QS-11	ARFGAP inhibitor	ARFGAP1		32.31
BRD-K32906660	bis-tyrphostin	EGFR inhibitor, dynamin GTPase inhibitor	DNM1, EGFR		32.1
BRD-A38913120	BH3I-1	BCL inhibitor	BCL2		31.89
BRD-K20338176	cefaclor	cell wall synthesis inhibitor			31.68
BRD-K72222507	quinapril	angiotensin converting enzyme inhibitor	ACE		31.65
BRD-K55468218	spiperone	dopamine receptor antagonist	ADRA1A, DRD2, DRD3, DRD4, HTR1A, HTR2A, HTR7, ADRA1B, ADRA1D, DRD1, DRD5, HTR1D, HTR2B, HTR2C, HTR6		31.25
BRD-K25224017	pirenperone	serotonin receptor antagonist	HTR2A, HTR7		31.2
BRD-K25650355	physostigmine	acetylcholinesterase inhibitor, cholinesterase inhibitor	ACHE, BCHE		31.12
BRD-K50938786	ropivacaine	membrane integrity inhibitor, potassium channel antagonist, sodium channel blocker	SCN10A, SCN9A		31.02
BRD-K15025317	BAY-11-7821	NFkB pathway inhibitor	RELA	NFkB pathway inhibitor	30.86
BRD-A63546914	RO-04-5595	ionotropic glutamate receptor antagonist			30.47
BRD-A17411484	carprofen	cyclooxygenase inhibitor, prostanoid receptor inhibitor	PTGS2, PTGS1		30.17
BRD-K68488863	ENMD-2076	Aurora kinase inhibitor, FLT3 inhibitor, VEGFR inhibitor, angiogenesis inhibitor, colony stimulating factor receptor antagonist, ephrin receptor inhibitor, FGFR inhibitor, KIT inhibitor, PDGFR tyrosine kinase receptor inhibitor, src inhibitor	AURKA, FLT3, KDR, PDGFRA, SRC, CSF1R, EPHA1, FGFR1, FGFR2, FGFR3, FLT4, KIT, PTK2	Aurora kinase inhibitor	30.17
BRD-K09602097	forskolin	adenylyl cyclase activator, Adenylate cyclase stimulant, growth hormone receptor agonist, phosphokinase stimulant	ADCY2, ADCY5, GNAS		30.12
BRD-K20755323	SA-792728	sphingosine kinase inhibitor, ATPase inhibitor	SPHK1, VCP		29.89
BRD-K93658967	aloisine	CDK inhibitor, CFTR channel activator, glycogen synthase kinase inhibitor, JNK inhibitor	CDK2, CDK5, CDK1, CDK5R1, CFTR, PTK2B, ZAP70	CDK inhibitor, Glycogen synthase kinase inhibitor	29.73
BRD-A05186015	bupropion	dopamine reuptake inhibitor, adrenergic transmitter uptake inhibitor, dopamine transporter inhibitor, norepinephrine transporter inhibitor, norepinephrine/dopamine dual reuptake inhibitor	SLC6A2, SLC6A3, CHRNA3, CYP2B6		29.71
BRD-K22193694	dioxybenzone	topical sunscreen agent			29.63
BRD-A41995253	brucine	glycine receptor antagonist	CHRM1, CHRM2, CHRM3, CHRM4, CHRM5		29.4
BRD-A71262238	nafadotride	dopamine receptor antagonist	DRD3, DRD2, HTR1A		28.69
BRD-K78431006	crizotinib	ALK tyrosine kinase receptor inhibitor, c-Met inhibitor, hepatocyte growth factor receptor inhibitor, tyrosine kinase inhibitor	ALK, MET, CYP2B6, CYP3A5, MST1R, ROS1		28.61
BRD-K41731458	triclosan	DNA methyltransferase inhibitor, enoyl-(acyl-carrier protein) reductase Fabl inhibitor, enoyl-[acyl-carrier-protein] reductase [NADH] inhibitor	DNMT1		28.07
BRD-K50140147	NVP-TAE684	ALK tyrosine kinase receptor inhibitor, ALK tyrosine kinase receptor mutant inhibitor, leucine rich repeat kinase inhibitor	ALK, INSR		27.76
BRD-K74195153	irsogladine	diuretic, phosphodiesterase inhibitor	PDE4A		27.29
BRD-K74733595	APHA-compound-8	HDAC inhibitor	HDAC8	HDAC inhibitor	26.75
BRD-K20742498	RS-39604	serotonin receptor antagonist	HTR4	Serotonin receptor antagonist	26.35
BRD-A09472452	flecainide	sodium channel blocker, sodium channel inhibitor, voltage-gated sodium channel blocker	SCN5A, KCNA5, KCNA7, SCN4A		26.33
BRD-K35960502	niclosamide	DNA replication inhibitor, STAT inhibitor	STAT3		25.49
BRD-K17110974	aristolochic-acid	phospholipase inhibitor			24.41
BRD-K66874953	pifithrin-alpha	TP53 inhibitor	TP53		24.27
BRD-K15592317	CP466722	ATM kinase inhibitor	ATM		23.88
BRD-A43940795	tetrahydropalmatine	serotonin release inhibitor			23.72
BRD-K08589866	linsitinib	insulin growth factor receptor inhibitor, insulin receptor antagonist	IGF1R, INSR, INSRR	IGF-1 inhibitor	23.39
BRD-K68143200	SA-792541	caspase activator, CDC inhibitor	CASP3, CDC25A, CDC25B		23.01
BRD-K90027355	spironolactone	mineralocorticoid receptor antagonist, androgen receptor antagonist, potassium channel blocker	NR3C2, AR, CACNA1A, CACNA1B, CACNA1C, CACNA1D, CACNA1F, CACNA1G, CACNA1H, CACNA1I, CACNA1S, CACNA2D1, CACNA2D2, CACNA2D3, CACNB1, CACNB2, CACNB3, CACNB4, CACNG1, CYP11B2, KCNA5, KCND3, NR3C1, PGR, SCNN1A, SHBG		22.85
BRD-A75409952	wortmannin	PI3K inhibitor, ATM kinase inhibitor, ATR kinase inhibitor, DNA dependent protein kinase inhibitor, mTOR inhibitor, Phosphatidylinositol 3-kinase (PI3K) inhibitor, PLK inhibitor	PIK3CA, PIK3CG, PLK1, ATM, ATR, MTOR, PI4KA, PI4KB, PIK3CD, PIK3R1, PLK3, PRKDC		22.77
BRD-K76587808	fraxetin	anti-oxidative and anti-apoptotic agent			22.65
BRD-A70649075	sulconazole	sterol demethylase inhibitor, cell wall synthesis inhibitor			22.49
BRD-A18917088	estradiol	estrogen receptor agonist	ESR1, ESR2, NR1I2, CYP2B6, CYP2C19, CYP2C8, CYP2E1, CYP3A5, CYP3A7, GPER1, KCNMA1	Estrogen receptor agonist	21.71
BRD-K59574735	ubenimex	leukotriene hydrolase inhibitor, alanine aminopeptidase inhibitor, aminopeptidase B inhibitor, immunostimulant, peptidase inhibitor	LTA4H, ANPEP, RNPEP		21.63
BRD-K42679050	Y-27152	potassium channel activator, potassium channel agonist	ABCC9, KCNJ8		21.57
BRD-K80738081	resveratrol	apolipoprotein expression enhancer, beta-secretase inhibitor, cyclooxygenase inhibitor, cytochrome P450 inhibitor, lipid peroxidase inhibitor, MAP kinase inhibitor, monoamine oxidase inhibitor, NFkB pathway modulator, SIRT activator, SIRT pathway, SIRT stimulant, sodium channel blocker, thioredoxin reductase inhibitor, topoisomerase inhibitor, xanthine oxidase inhibitor	PTGS1, PTGS2, SIRT1, APOA1, BACE1, CSNK2A1, MAOA, NQO2, SCN5A, TXNRD1, TXNRD2, XDH		21.45
BRD-K81528515	nilotinib	Bcr-Abl kinase inhibitor, Abl kinase inhibitor, discoidin domain containing receptor inhibitor, KIT inhibitor, PDGFR tyrosine kinase receptor inhibitor	ABL1, KIT, BCR, CYP2B6, CYP2C8, DDR1, DDR2, PDGFRA	FLT3 inhibitor	20.74
BRD-A74667430	etodolac	cyclooxygenase inhibitor, TRPV agonist	PTGS2, PTGS1, RXRA, TRPV1	Cyclooxygenase inhibitor	20.72
BRD-A79981887	midodrine	adrenergic receptor agonist	ADRA1A, ADRA1B, ADRA1D		20.33
BRD-K70914287	BIBX-1382	EGFR inhibitor, tyrosine kinase inhibitor	EGFR, ERBB2	EGFR inhibitor	20.29
BRD-K64245000	GW-4064	FXR agonist	NR1H4		20.05
BRD-A62525898	prednisone	glucocorticoid receptor agonist	NR3C1, HSD11B1		19.92
BRD-K64614248	salicin	antiinflammatory agent			19.65
BRD-A42628519	iopanoic-acid	radiopaque medium			19.27
BRD-A34255068	rolipram	phosphodiesterase inhibitor, interleukin receptor antagonist	PDE4A, PDE4B, PDE4D, PDE4C, PDE5A		19.15
BRD-A84174393	meloxicam	cyclooxygenase inhibitor, prostanoid receptor inhibitor	PTGS2, PTGS1		19.01
BRD-K23383398	T-0901317	LXR agonist, ABC transporter expression enhancer, ROR inverse agonist	NR1H3, NR1H2, ABCA1, NCOA1, NCOA2, NR1I2, RORA, RORC, RXRB		18.64
BRD-K00627859	tubastatin-a	HDAC inhibitor	HDAC6	HDAC inhibitor	17.9
BRD-K06147391	telenzepine	acetylcholine receptor antagonist	CHRM1		17.9
BRD-A50675702	fipronil	GABA gated chloride channel blocker, glutamate gated chloride channel blocker			17.78
BRD-K29673530	hypericin	PKC inhibitor, tyrosine kinase inhibitor, unidentified pharmacological activity			17.55
BRD-K96527333	dehydroisoandosterone	GABA receptor modulator			16.32
BRD-K46384212	o-3M3FBS	phospholipase activator			15.19
BRD-A04756508	norgestimate	progesterone receptor agonist	PGR, ESR1	Progesterone receptor agonist	15.07
BRD-A64977602	mirtazapine	adrenergic receptor antagonist, serotonin receptor antagonist	ADRA2A, HTR2A, HTR2C, ADRA2C, HTR3A, ADRA1A, ADRA1B, ADRA1D, ADRA2B, ADRB1, ADRB2, DRD1, DRD2, DRD3, DRD5, HRH1, HRH3, HTR2B, HTR7, OPRK1, SLC6A2, SLC6A3, SLC6A4		14.39
BRD-K47631482	bromhexine	mucolytic			13.41
BRD-A35912562	pregnenolone	acetylcholine release enhancer, dopamine release enhancer, GABA receptor negative allosteric modulator, glutamate receptor modulator, progesterone receptor agonist, steroid hormone inhibitor of CYP17A1 and SULT2B1	CYP17A1, PGR, SULT2B1		12.74
BRD-K41713976	E-4031	polarization inhibitor, potassium channel antagonist, potassium channel blocker	KCNH2, KCNH1		12.05
BRD-K28178212	GW-441756	growth factor receptor inhibitor, leucine rich repeat kinase inhibitor	LRRK2, NTRK1		11.88
BRD-K45435259	SCH-23390	dopamine receptor antagonist	DRD1, DRD5, HTR2C, KCNJ4, KCNJ6		10.47
BRD-K67100011	pivmecillinam	cell wall synthesis inhibitor			9.24
BRD-K92760278	riboflavin	vitamin B2, required for flavoprotein enzyme reactions			8.97
BRD-K68507560	dicycloverine	acetylcholine receptor antagonist, anticholinergic	CHRM1, CHRM2, CHRM3		8.96
BRD-K91699951	benzonatate	non-narcotic cough suppressant thought to act as a local anesthetic	SCN5A		8.88
BRD-K30240666	clemastine	histamine receptor antagonist	HRH1	HRH1 antagonist	8.35
BRD-K97764662	PD-173074	FGFR inhibitor, VEGFR inhibitor	FGFR1, FGFR3, FGFR2, FGFR4, FLT1, FLT4, KDR, PDGFRA, PDGFRB	FGFR inhibitor, VEGFR inhibitor	7.77
BRD-A36318220	necrostatin-1	RIPK inhibitor, indoleamine 2,3-dioxygenase inhibitor	IDO1, KRR1, RIPK1		7.59
BRD-A91699651	chloroquine	antimalarial agent	CYP2C8, GSTA2, MRGPRX1, TLR9, TNF		7.05
BRD-K58772419	AZD-6482	PI3K inhibitor	PIK3CD, PIK3CG, PIK3CA, PIK3CB	PI3K inhibitor	5.36
BRD-A58048407	nimodipine	calcium channel blocker, L-type calcium channel blocker	CACNA1C, NR3C2, AHR, CACNA1D, CACNA1F, CACNA1S, CACNB1, CACNB2, CACNB3, CACNB4, CFTR		-5.53
BRD-K22134346	simvastatin	HMGCR inhibitor	HMGCR, CYP2C8, CYP3A4, CYP3A5, ITGB2		-6.25
BRD-K18816859	L-694247	serotonin receptor agonist	HTR1D, HTR1A, HTR1B		-10.55
BRD-K92817986	BJM-CSC-19	compound cytotoxic to breast cancer stem cells			-11.12
BRD-K79877282	PF-543	sphingosine kinase inhibitor	SPHK1		-11.69
BRD-K76534306	enrofloxacin	topoisomerase inhibitor		Bacterial DNA gyrase inhibitor	-11.86
BRD-K00234327	RU-24969	serotonin receptor agonist	HTR1A, HTR1B, HTR6, HTR1D, HTR2A, HTR2B, HTR2C, HTR5A		-12.84
BRD-K02637541	celecoxib	cyclooxygenase inhibitor, caspase activator	PTGS2, CA12, CASP3, CYP2C19, PDPK1		-12.97
BRD-K12513978	fenbufen	cyclooxygenase inhibitor	PTGS1, PTGS2	Cyclooxygenase inhibitor	-12.97
BRD-A22844106	tenoxicam	cyclooxygenase inhibitor, prostanoid receptor inhibitor	PTGS2, PTGS1		-13.19
BRD-K10974103	diloxanide	unidentified pharmacological activity			-13.24
BRD-K30867024	SB-216641	serotonin receptor antagonist	HTR1B, HTR1D, HTR1A, HTR2A, HTR2B, HTR2C	Serotonin receptor antagonist	-13.66
BRD-K28936863	ketotifen	histamine receptor ligand, leukotriene antagonist, phosphodiesterase inhibitor	HRH1, PDE4A, PDE4B, PDE4C, PDE4D, PDE7A, PDE7B, PDE8A, PDE8B, PGD		-14.27
BRD-A01643550	prednisolone	glucocorticoid receptor agonist	NR3C1, NR3C2, SERPINA6	Glucocorticoid receptor agonist	-14.39
BRD-A57382968	piroxicam	cyclooxygenase inhibitor	PTGS2, PTGS1		-14.6
BRD-A64125466	dehydrocholic-acid	gastrointestinal agent that stimulates bile production or the flow of bile into the duodenum			-14.63
BRD-K45117373	Y-26763	potassium channel activator, potassium channel agonist	ABCC9, KCNJ8	Potassium channel activator	-15.29
BRD-K04430056	7-nitroindazole	nitric oxide synthase inhibitor	NOS1, NOS2, NOS3		-15.3
BRD-K96263742	GW-7647	PPAR receptor agonist	PPARA	PPAR receptor agonist	-15.38
BRD-A33447119	oxfendazole	anthelmintic agent			-15.76
BRD-A94669766	naringenin	aromatase inhibitor, estrogen receptor agonist, quorum sensing signaling modulator, TRPM3 antagonist	CYP19A1, ESR2, CYP1B1, GLO1, HSD17B1		-15.77
BRD-K08252256	diclofenac	cyclooxygenase inhibitor	PTGS1, PTGS2, AKR1C3, ALOX5, ASIC1, ASIC3, CYP2C8, KCNQ2, KCNQ3, PLA2G2A, PPARG, SCN4A		-15.8
BRD-K04466929	Merck60	HDAC inhibitor	HDAC1, HDAC2		-16.27
BRD-K61250553	loperamide	opioid receptor agonist, atrial natriuretic peptide receptor antagonist	OPRM1, OPRD1, CACNA1A, CALM1, CYP2B6, CYP2C8, NPR2, OPRK1, POMC		-16.57
BRD-A48237631	mitomycin-c	DNA alkylating drug, DNA inhibitor, DNA synthesis inhibitor		DNA synthesis inhibitor	-16.63
BRD-K51350053	toremifene	selective estrogen receptor modulator (SERM), estrogen receptor antagonist	ESR1, CYP3A5		-16.8
BRD-K09635314	M-3M3FBS	phospholipase activator	PLCB2, PLCB3, PLCD1, PLCG1, PLCG2		-17.11
BRD-K63675182	triflupromazine	acetylcholine receptor ligand, dopamine receptor	HTR2B, CHRM1, CHRM2, CHRNA7, DRD1, DRD2	Dopamine receptor antagonist	-17.22
BRD-K14221570	benzopurpurin-4b	binds HIV gp120 and inhibits HIV-1 entry into the neural cell line SK-N-MC			-18.15
BRD-A36066264	estradiol-benzoate	contraceptive agent	ESR1	Estrogen receptor agonist	-18.76
BRD-K39746403	erythromycin	NFkB pathway inhibitor, 50S ribosomal subunit inhibitor, motilin receptor agonist, RPLV inhibitor	CYP3A4, MLNR		-18.78
BRD-K13926615	vardenafil	phosphodiesterase inhibitor	PDE5A, CYP2C19, CYP2C8, CYP3A5, PDE6G, PDE6H		-19.37
BRD-K79366068	PSB-069	NTPDase inhibitor	ENTPD1, ENTPD2, ENTPD3		-19.62
BRD-K98948170	BRD-K98948170	kelch-like ECH-associated protein ligand	KEAP1		-19.77
BRD-K25836724	epitestosterone	inactive testosterone analog	AKR1C1, AKR1C2, AR		-19.81
BRD-K45330754	diethylstilbestrol	estrogen receptor agonist, chloride channel blocker	ESR1, ESR2, ESRRG, ESRRB	Estrogen receptor agonist	-19.83
BRD-K28307902	flutamide	androgen receptor antagonist	AR, AHR, CYP2C19		-19.83
BRD-A41304429	practolol	adrenergic receptor antagonist	ADRB1		-19.88
BRD-A55962179	omeprazole	ATPase inhibitor, ABC transporter expression enhancer	ATP4A, CLCN2, CYP1A2, CYP2C19		-20.35
BRD-K59597909	phenothiazine	dopamine receptor antagonist			-20.51
BRD-K63828191	raloxifene	estrogen receptor antagonist, selective estrogen receptor modulator (SERM), ALK expression enhancer, cholesterol inhibitor, endoglin expression enhancer, estrogen receptor agonist	ESR1, ESR2, ACVRL1, ENG	Estrogen receptor antagonist	-21.16
BRD-K18910433	estradiol	estrogen receptor agonist	ESR1, ESR2, NR1I2, CYP2B6, CYP2C19, CYP2C8, CYP2E1, CYP3A5, CYP3A7, GPER1, KCNMA1		-21.65
BRD-K76810206	nicergoline	adrenergic receptor antagonist	ADRA1A		-21.86
BRD-K99621550	tubocurarine	acetylcholine receptor antagonist	CHRNA2, HTR3A, ACHE, HTR3B, KCNN1, KCNN2, KCNN3, ZACN		-22.18
BRD-K69608737	tacrolimus	calcineurin inhibitor, FK506-binding protein inhibitor, immunosuppressant, insulin expression inhibitor, interleukin receptor antagonist, macrolide calcineurin inhibitor, rotamase inhibitor, T cell inhibitor	FKBP1A, CYP3A5, CYP3A7		-22.75
BRD-K37865504	LY-2183240	FAAH inhibitor, FAAH reuptake inhibitor	FAAH		-22.77
BRD-K29950728	clomifene	estrogen receptor antagonist, estrogen receptor modulator, selective estrogen receptor modulator (SERM), testosterone receptor agonist	ESR1, AR	Estrogen receptor antagonist	-22.78
BRD-K25079130	avrainvillamide-analog-4	nucleophosmin inhibitor	NPM1	Nucleophosmin inhibitor	-22.96
BRD-A48430263	pioglitazone	PPAR receptor agonist, insulin sensitizer, adiponectin expression enhancer, thiazolidinedione	PPARG, INS, TRPM3	PPAR receptor agonist	-23.11
BRD-A69815203	cyclosporin-a	calcineurin inhibitor, cyclophilin inhibitor, immunosuppressant, insulin expression inhibitor, T cell inhibitor	PPIA, ABCB11, CAMLG, CYP3A5, CYP3A7, FPR1, PPID, PPIF, PPP3CA, PPP3R2, SLC10A1, SLCO1B1, SLCO1B3		-23.13
BRD-A01593789	chlormadinone	progesterone receptor agonist	PGR		-23.28
BRD-K45861246	azaperone	dopamine receptor antagonist	DRD2, DRD3		-23.37
BRD-A05352148	ipratropium	acetylcholine receptor antagonist	CHRM1, CHRM2, CHRM3, CHRM4, CHRM5		-23.41
BRD-K56957086	dacinostat	HDAC inhibitor	HDAC1, HDAC2, HDAC3, HDAC4, HDAC5, HDAC6, HDAC7, HDAC8, HDAC9	HDAC inhibitor	-23.54
BRD-K96271548	coumaric-acid	antioxidant			-23.82
BRD-A42571354	cetirizine	histamine receptor antagonist	HRH1		-24.31
BRD-K91290917	amodiaquine	histamine N-methyltransferase inhibitor	HNMT, CYP2C8		-24.38
BRD-K32164935	tolazamide	ATP channel blocker	KCNJ1, KCNJ10		-24.8
BRD-K61691971	avrainvillamide-analog-1	nucleophosmin inhibitor	NPM1	Nucleophosmin inhibitor	-25.04
BRD-A52530684	doxorubicin	topoisomerase inhibitor, DNA intercalating drug	TOP2A		-25.06
BRD-K10466330	AVA	nucleophosmin inhibitor		Nucleophosmin inhibitor	-25.24
BRD-K50324045	avrainvillamide-analog-6	nucleophosmin inhibitor	NPM1	Nucleophosmin inhibitor	-25.93
BRD-K29313308	HDAC3-selective	HDAC inhibitor	HDAC3		-25.96
BRD-K38055836	etamivan	respiratory stimulant			-26.07
BRD-K28578425	cilostamide	phosphodiesterase inhibitor	PDE3A, PDE3B		-26.66
BRD-K36740062	GSK-1070916	Aurora kinase inhibitor	AURKB, AURKC, AURKA, CYP2D6, CYP3A4	Aurora kinase inhibitor	-26.77
BRD-K64610608	EMF-bca1-57	caspase inhibitor	CASP3		-26.82
BRD-A35588707	teniposide	topoisomerase inhibitor, DNA inhibitor, DNA repair enzyme inhibitor, mitotic inhibitor	TOP2A, CYP3A5	Topoisomerase inhibitor	-26.98
BRD-K28115081	apafant	platelet activating factor receptor antagonist	PTAFR		-27.4
BRD-K77947974	fluspirilene	dopamine receptor, dopamine receptor antagonist	DRD2, HTR2A, CACNG1, HRH1, HTR1A, HTR1D, HTR1E	Dopamine receptor antagonist	-27.42
BRD-K89997465	chlorpromazine	dopamine receptor, dopamine receptor antagonist, Kinesin-Like Spindle Protein KIF11 (KSP, Eg5) Inhibitors	DRD2, ADRA2A, ADRA2B, ADRA2C, DRD1, DRD3, DRD4, DRD5, HRH1, HTR1A, HTR2A, HTR2C, HTR6, HTR7, ADRA1A, ADRA1B, ADRA1D, CALM1, CHRM1, CHRM3, HRH4, HTR2B, KCNH2, KIF11, ORM1, ORM2, SMPD1, TRPC5	Dopamine receptor antagonist	-27.79
BRD-K24576554	AT-9283	Aurora kinase inhibitor, JAK inhibitor, Abl kinase inhibitor, Bcr-Abl kinase inhibitor, FLT3 inhibitor, mitotic inhibitor, protein kinase inhibitor	AURKA, AURKB, ABL1, BCR, FLT3, JAK2, JAK3, RPS6KA6, STK17A	Aurora kinase inhibitor	-28.37
BRD-K55191674	benzylpenicillin	PBP3 inhibitor			-28.42
BRD-K14993104	bemegride	chemoreceptor agonist	GABRA1		-28.43
BRD-A87719232	naproxen	cyclooxygenase inhibitor	PTGS2, PTGS1		-29.19
BRD-K49519092	immethridine	histamine receptor agonist	HRH3		-29.59
BRD-A95696066	nisoxetine	dopamine transporter inhibitor, norepinephrine transporter inhibitor, serotonin transporter (SERT) inhibitor	SLC6A2, SLC6A3, SLC6A4		-29.85
BRD-K00603606	ticlopidine	purinergic receptor antagonist, platelet aggregation inhibitor	P2RY12, CYP2B6, CYP2C19		-30.05
BRD-A71009679	KUC103420N	rho GTPase inhibitor, CDC inhibitor			-30.06
BRD-K60762818	desipramine	norepinephrine transporter inhibitor, Sodium Channel Blockers, tricyclic antidepressant (TCA)	SLC6A2, SLC6A4, ADRA1A, ADRA1B, ADRA1D, ADRA2A, ADRA2B, ADRA2C, ADRB1, ADRB2, CHRM1, CHRM2, CHRM3, CHRM4, CHRM5, DRD2, HRH1, HTR1A, HTR2A, HTR2C, SMPD1	Tricyclic antidepressant	-30.19
BRD-K53972329	ruxolitinib	JAK inhibitor, tyrosine kinase inhibitor	JAK1, JAK2, TYK2, JAK3		-30.38
BRD-K99616396	motesanib	KIT inhibitor, PDGFR tyrosine kinase receptor inhibitor, VEGFR inhibitor, angiogenesis inhibitor, RET tyrosine kinase inhibitor, vascular endothelial growth factor receptor (VEGFR) inhibitor, VEGFR antagonist	FLT1, FLT4, KDR, KIT, PDGFRA, RET	PDGFR/KIT inhibitor	-30.51
BRD-K79425933	benperidol	dopamine receptor antagonist	DRD2		-30.69
BRD-K54314721	zolmitriptan	serotonin receptor agonist	HTR1B, HTR1D, HTR1A, HTR1F, HTR1E		-30.76
BRD-A83326220	brazilin	nitric oxide production inhibitor, nitric oxide synthase expression inhibitor, telomerase inhibitor			-30.77
BRD-A51714012	venlafaxine	serotonin reuptake inhibitor, adrenergic transmitter uptake inhibitor, norepinephrine reuptake inhibitor, norepinephrine reputake inhibitor, serotonin uptake inhibitor	SLC6A2, SLC6A4, CYP2C19, SLC6A3		-31.13
BRD-A19195498	trimipramine	adrenergic transmitter uptake inhibitor, dopamine receptor, norepinephrine transporter inhibitor, serotonin transporter (SERT) inhibitor, serotonin uptake inhibitor, tricyclic antidepressant, tricyclic antidepressant (TCA)	SLC6A2, SLC6A4, SLC6A3, ADRA1A, ADRA1B, ADRA2A, ADRA2B, ADRB1, ADRB2, ADRB3, CHRM1, CHRM2, CHRM3, CHRM4, CHRM5, DRD1, DRD2, DRD5, HRH1, HTR1A, HTR1D, HTR2A, HTR2C, HTR3A	Norepinephrine reuptake inhibitor, Tricyclic antidepressant	-32.42
BRD-K30064966	BRD-K30064966	caspase activator	CASP3		-32.45
BRD-K41996876	tyrphostin-1	epidermal growth factor receptor (EGFR) inhibitor	EGFR		-32.78
BRD-K10860596	granisetron	serotonin receptor antagonist	HTR3A, CYP3A5		-32.88
BRD-K13390322	AT-7519	CDK inhibitor, cell cycle inhibitor	CDK2, CDK5, CDK1, CDK4, CDK6, CDK9	CDK inhibitor	-33.05
BRD-K97118047	4,5,6,7-tetrabromobenzotriazole	casein kinase inhibitor	CSNK2A1, AKT1, CHEK1, CSNK2A2, CSNK2B, GSK3B, LCK, MAP2K1, MAPK1, MAPK11, MAPK12, MAPK14, MAPK8, PRKCA, ROCK1, RPS6KB1, SGK1		-33.08
BRD-K26657438	imiquimod	interferon inducer, toll-like receptor agonist, immunostimulant	TLR7, TLR8		-33.17
BRD-A44008656	doxylamine	histamine receptor antagonist	HRH1, CHRM1		-33.24
BRD-K78485176	olmesartan	angiotensin receptor antagonist, angiotensin antagonist	AGTR1	Angiotensin receptor antagonist	-33.49
BRD-K30197592	5-methoxytryptamine	serotonin receptor agonist	HTR2A, HTR6, HTR1B, HTR1D, HTR1E, HTR1F, HTR2C, HTR4, HTR7, TRPM8		-33.61
BRD-K12260308	xanthoxyline	plant-derived antifungal			-33.71
BRD-K83508485	FK-888	tachykinin antagonist	TACR1, TACR2	Tachykinin antagonist	-33.74
BRD-A73741725	exemestane	aromatase inhibitor	CYP19A1	Aromatase inhibitor	-33.79
BRD-A97730597	hexylcaine	sodium channel blocker	SCN5A, SCN10A		-33.81
BRD-K22010301	JLK-6	gamma secretase inhibitor, antiamyloidogenic agent	PSEN1	Gamma secretase inhibitor	-34.05
BRD-A10303790	talampicillin	antibiotic			-34.09
BRD-K30020243	aliskiren	renin inhibitor, peptidase inhibitor, protease inhibitor	REN		-34.18
BRD-A28746609	paclitaxel	tubulin inhibitor, microtubule stabilizing agent, microtubule stimulant, P glycoprotein inhibitor, taxane	TUBB, NR1I2, ABCB1, BCL2, CYP2C8, MAP2, MAP4, MAPT, TLR4, TUBB1	Tubulin inhibitor	-34.26
BRD-K31283835	tofacitinib	JAK inhibitor, disease modifying antirheumatic drug, immunosuppressant, MAP kinase inhibitor, tyrosine kinase inhibitor	JAK3, JAK1, JAK2, CYP2C19, TYK2		-34.38
BRD-A09828896	SKF-81297	dopamine receptor agonist	DRD1, DRD5		-34.42
BRD-A87606379	nadolol	adrenergic receptor antagonist	ADRB1, ADRB2, ADRB3		-34.46
BRD-K33453211	levocabastine	histamine receptor antagonist	HRH1, NTSR2		-34.69
BRD-A38793261	BRD-A38793261	ROR antagonist	RORC		-34.7
BRD-K98521173	desoxycortone	mineralocorticoid receptor agonist	NR3C1, NR3C2		-34.76
BRD-K62982419	cilomilast	phosphodiesterase inhibitor, interleukin synthesis inhibitor, tumor necrosis factor production inhibitor	PDE4A, PDE4B, PDE4D, IL12A, IL12B, IL1B, PDE4C, TNF		-34.82
BRD-K46142322	RS-67333	serotonin receptor partial agonist	HTR4		-34.91
BRD-K51313569	palbociclib	CDK inhibitor	CDK4, CDK6, CCND3	CDK inhibitor	-35.03
BRD-A61793559	metolazone	carbonic anhydrase inhibitor, quinazoline diuretic, inhibitor of sodium chloride symporters	SLC12A3, CA2, CA7		-35.06
BRD-A88080608	equilin	estrogen receptor agonist	HSD17B1		-35.32
BRD-A67862938	naftidrofuryl	adrenergic receptor antagonist			-35.35
BRD-K95609758	BMS-191011	large conductance calcium activated potassium channel opener, large conductance potassium channel activator	KCNMA1	Potassium channel activator	-35.4
BRD-K37694030	doxepin	histamine receptor antagonist, adrenergic transmitter uptake inhibitor, histamine receptor inhibitor, norepinephrine reputake inhibitor, serotonin reuptake inhibitor, tricyclic antidepressant	HRH1, HRH2, SLC6A2, SLC6A4, ADRA1A, ADRA1B, ADRA1D, ADRA2A, ADRA2B, ADRA2C, CHRM1, CHRM2, CHRM3, CHRM4, CHRM5, CYP2C19, DRD2, HRH4, HTR1A, HTR2A, HTR2B, HTR2C, HTR6, KCNH2, SLC6A3		-35.54
BRD-K18742343	H-8	PKA inhibitor	PKIA, PRKACA	PKA inhibitor	-35.75
BRD-U94846492	quinine	cytochrome P450 inhibitor, hemozoin biocrystallization inhibitor, P glycoprotein inhibitor	KCNN4, ABCB1, CYP2D6, GP9, KCNB2, SLC29A4		-35.81
BRD-A62071884	siguazodan	histamine receptor antagonist, phosphodiesterase inhibitor	PDE3A		-35.83
BRD-K88761633	BRD-K88761633	glucosylceramidase inhibitor	GBA		-35.98
BRD-A75455249	kavain	calcium channel modulator, mTOR inhibitor, Sodium Channel Blockers	MTOR		-36.11
BRD-K90789829	nefazodone	serotonin receptor antagonist, serotonin reuptake inhibitor, adrenergic transmitter uptake inhibitor, norepinephrine reuptake inhibitor, serotonin uptake inhibitor	HTR2A, SLC6A4, HTR2C, SLC6A2, ADRA1A, ADRA1B, ADRA2A, CYP3A4, CYP3A5, CYP3A7, HTR1A, SLC6A3		-36.25
BRD-K03642198	AY-9944	hedgehog pathway inhibitor			-36.3
BRD-A55393291	testosterone	androgen receptor (AR) agonist, androgen receptor agonist, testosterone receptor agonist	AR, CYP19A1, CYP2C19, CYP2C8, CYP3A5	Androgen receptor modulator	-36.32
BRD-K70778732	trazodone	adrenergic receptor antagonist, serotonin receptor antagonist, serotonin reuptake inhibitor, histamine receptor antagonist, serotonin uptake inhibitor	HTR2A, HTR2C, SLC6A4, ADRA1A, ADRA2A, HRH1, HTR1A, HTR2B		-36.46
BRD-K43797669	genistein	tyrosine kinase inhibitor, angiogenesis inhibitor, CFTR channel activator, EGFR inhibitor, estrogen receptor agonist, histidine kinase inhibitor, immunosuppressant, isoflavone agonist, protein tyrosine kinase inhibitor, reducing agent, topoisomerase inhibitor	CFTR, ESR2, EGFR, ESR1, ESRRA, ESRRB, ESRRG, NCOA1, NCOA2, PPARG, PTK2B, TOP2A, TRPC5		-36.49
BRD-K51677086	erythromycin	NFkB pathway inhibitor, 50S ribosomal subunit inhibitor, motilin receptor agonist, RPLV inhibitor	CYP3A4, MLNR		-36.64
BRD-A25234499	aminoglutethimide	antiglucocorticoid, aromatase inhibitor, corticosteroid antagonist, steroid sulfatase inhibitor	CYP19A1, CYP11A1, NR3C1		-36.72
BRD-K29582677	flunarizine	calcium channel blocker, T-type calcium channel blocker	CACNA1G, CACNA1H, CACNA1I, CALM1, CYP2J2, HRH1		-36.73
BRD-K59197931	naproxen	cyclooxygenase inhibitor	PTGS2, PTGS1		-36.82
BRD-A84481105	thioridazine	acetylcholine receptor ligand, dopamine receptor, dopamine receptor antagonist, mucosa associated lymphoid tissue lymphoma translocation protein 1 (MALT1) inhibitor	DRD1, DRD2, HTR2A, ADRA1A, ADRA1B, CHRNA7, DRD5, HRH1, HTR1A, HTR2C, HTR6, HTR7, KCNH2, MALT1	Dopamine receptor antagonist	-36.85
BRD-A09495397	bicuculline	GABA receptor antagonist	GABRA1, GABRA2, GABRA3, GABRA4, GABRA5, GABRA6, KCNN1	GABA receptor antagonist	-36.88
BRD-K14844937	BRD-K14844937	GABA benzodiazepine site receptor inverse agonist	GABRA1, GABRA2, GABRA3, GABRA5		-36.9
BRD-K09485525	GANT-61	GLI antagonist	DHH, IHH		-36.93
BRD-A49906757	scopolamine	acetylcholine receptor antagonist	CHRM2, CHRM1, CHRM3, CHRM4, CHRM5, SI		-36.94
BRD-K42693031	glimepiride	insulin secretagogue, ATP channel blocker, ATP-sensitive potassium channel antagonist, insulinotropin agonist, sulfonylurea	ABCC8, KCNJ11, KCNJ1		-37.06
BRD-K37270826	mifepristone	glucocorticoid receptor antagonist, progesterone receptor antagonist, androgen receptor ligand, internal ribosomal entry site inhibitor	PGR, NR3C1, AR, CYP2B6, CYP2C8, CYP3A5, CYP3A7, NR1I2		-37.57
BRD-A12633378	BRD-A12633378	voltage-gated potassium channel activator	KCNQ4, KCNQ2		-37.71
BRD-K46556543	canrenoic-acid	aldosterone antagonist			-37.93
BRD-A97739905	ketoprofen	cyclooxygenase inhibitor	PTGS2, PTGS1, CXCR1, SLC5A8		-38.48
BRD-K56301217	ABT-737	BCL inhibitor	BCL2, BCL2L1, BCL2L2	BCL inhibitor	-38.64
BRD-K89375097	pirenzepine	acetylcholine receptor antagonist	CHRM1, CHRM2, CHRM3, CHRM4, CHRM5		-38.76
BRD-K52394958	GR-159897	tachykinin antagonist	TACR2, TAC1	Tachykinin antagonist	-38.81
BRD-A88282067	delcorine	ganglioblocking, antiarrhythmic			-38.84
BRD-A26334849	propafenone	antiarrhythmic medication, potassium channel blocker, voltage-gated sodium channel blocker	KCNH2, SCN5A, ADRB1, ADRB2, KCNA5, KCNK2, KCNK3		-38.89
BRD-K81062487	taurocholic-acid	bile acid	CEL, FXR, NR1H4, FABP6, SLCO1C1	Bile acid	-39.05
BRD-K05181084	NGB-2904	dopamine receptor antagonist	DRD3		-39.32
BRD-K88741031	methyl-2,5-dihydroxycinnamate	EGFR inhibitor, tyrosine kinase inhibitor	EGFR		-39.37
BRD-A51929314	BRD-A51929314	prostanoid receptor antagonist, thromboxane receptor antagonist			-39.46
BRD-K60174629	z-prolyl-prolinal	prolyl endopeptidase inhibitor	PREP		-39.54
BRD-K61177364	NBI-27914	CRF receptor antagonist	CRHR1		-40.27
BRD-K53318339	vinpocetine	phosphodiesterase inhibitor, sodium channel blocker, voltage-sensitive sodium channel inhibitor	PDE1A, PDE1C, SCN10A		-40.28
BRD-K45479396	BP-554	serotonin receptor agonist	HTR1A		-40.54
BRD-A17664363	BRD-A17664363	steroidogenic factor antagonist	NR5A1		-40.84
BRD-K25906698	immepip	histamine receptor agonist	HRH3, HRH4		-40.87
BRD-A00546892	biperiden	anticholinergic	CHRM1, CHRM2, CHRM3, CHRM4, CHRM5, CHRNA2		-40.97
BRD-K94441233	mevastatin	HMGCR inhibitor	HMGCR	HMGCR inhibitor	-41.06
BRD-K98372770	L-2167	PPAR receptor agonist	PPARD		-41.15
BRD-K67043667	altretamine	DNA synthesis inhibitor			-41.21
BRD-K87905482	anandamide	cannabinoid receptor agonist, potassium channel blocker, TRPV agonist	CNR1, CNR2, TRPV1, CACNA1G, CACNA1H, CACNA1I, GLRA1, GPR119, GPR18, GPR55, KCNA2, KCND3, KCNK3, KCNK9, TRPM8		-41.22
BRD-K42125900	docetaxel	tubulin inhibitor, microtubule depolymerization inhibitor, microtubule stabilizing agent, microtubule stimulant, taxane	TUBB, BCL2, MAP2, MAP4, MAPT, NR1I2, TUBB1		-41.35
BRD-K72676686	fluvoxamine	selective serotonin reuptake inhibitor (SSRI), serotonin reuptake inhibitor, serotonin uptake inhibitor	SLC6A4, CYP2C19		-41.38
BRD-K87696786	LY-456236	glutamate receptor antagonist	GRM1		-41.38
BRD-K54771420	glycocholic-acid	cholesterol inhibitor	FABP6		-41.4
BRD-K79124250	ioxaglic-acid	iodine contrast agent			-41.48
BRD-A95513702	androsta-1,4-dien-3,17-dione	aromatase inhibitor	CYP19A1	Aromatase inhibitor	-41.51
BRD-A64227845	SKF-77434	dopamine receptor agonist, dopamine receptor partial agonist	DRD1		-41.51
BRD-K49865102	PD-0325901	MEK inhibitor, MAP kinase inhibitor, protein kinase inhibitor	MAP2K1, MAP2K2	MEK inhibitor	-41.59
BRD-A80017228	bendroflumethiazide	sodium/potassium/chloride transporter inhibitor, thiazide diuretic	SLC12A3, CA1, CA2, CA4, KCNMA1, SLC12A1		-41.63
BRD-A46393198	tetramisole	alkaline phosphatase inhibitor			-41.75
BRD-K31843556	T-0070907	PPAR receptor anatagonist, PPAR receptor antagonist	PPARG		-41.76
BRD-K26548821	quinpirole	dopamine receptor agonist	DRD2, DRD3, DRD4, DRD1, HTR1A, HTR2A, HTR2B, HTR2C		-41.78
BRD-K89839824	raltitrexed	thymidylate synthase inhibitor, pyrimidine antagonist	TYMS, FPGS	Thymidylate synthase inhibitor	-41.88
BRD-K22878149	SB-205607	delta 1 opioid receptor agonist, opioid receptor agonist	OPRD1, OPRK1, OPRM1		-41.91
BRD-K34092021	arvanil	TRPV agonist, cannabinoid receptor agonist	CNR1, TRPV1		-42.16
BRD-K36007650	puromycin	adenosine receptor agonist, protein synthesis inhibitor	NHP2L1, RPL10L, RPL11, RPL13A, RPL15, RPL19, RPL23, RPL23A, RPL26L1, RPL3, RPL37, RPL8, RSL24D1		-42.16
BRD-K39462424	dexchlorpheniramine	histamine receptor antagonist			-42.18
BRD-K56343971	vemurafenib	RAF inhibitor, protein kinase inhibitor	BRAF, CYP2C19, CYP3A4, CYP3A5, RAF1	RAF inhibitor	-42.22
BRD-A29322418	canrenoic-acid	aldosterone antagonist			-42.23
BRD-K53665955	MK-5108	Aurora kinase inhibitor	AURKA, AURKB, AURKC	Aurora kinase inhibitor	-42.63
BRD-K56745457	azauridine	antiviral agent, blocks the conversion of orotic acid into UMP			-42.79
BRD-K67783091	haloperidol	dopamine receptor antagonist	DRD2, DRD1, DRD3, HTR2A, CYP3A7, DRD4, DRD5, GRIN2B, HRH1, HTR1A, HTR1D, HTR2B, HTR7, KCNH1		-42.84
BRD-K36864847	BD-1047	alpha receptor antagonist, sigma receptor antagonist	SIGMAR1		-42.87
BRD-A77118605	BML-ST330	phospholipase inhibitor, DNA inhibitor, RNA synthesis inhibitor			-43.21
BRD-K53857191	risperidone	dopamine receptor antagonist, serotonin receptor antagonist, adrenergic receptor antagonist	DRD2, HTR2A, ADRA1A, ADRA1B, DRD3, HRH1, HTR1A, HTR1D, HTR2C, ADRA1D, ADRA2A, ADRA2B, ADRA2C, CYP3A5, DRD1, DRD4, HTR1B, HTR1E, HTR1F, HTR6, HTR7		-43.29
BRD-K13544237	r(-)-propylnorapomorphine	dopamine receptor agonist, antiamyloidogenic agent	DRD2, DRD1, DRD3		-43.35
BRD-K15601958	SEW-2871	lysophospholipid receptor agonist	S1PR1		-43.63
BRD-K67844266	MLN-4924	nedd activating enzyme inhibitor	NAE1, UBA3		-43.7
BRD-K09638361	SA-63133	casein kinase inhibitor, tubulin inhibitor	CSNK1E, CSNK1A1, CSNK1D, CSNK1G2	Tubulin inhibitor	-43.84
BRD-A09533288	verapamil	calcium channel blocker, L-type calcium channel blocker, dopamine receptor antagonist	CACNA1C, CACNA1D, CACNA1G, CACNA1S, CACNA1A, CACNA1B, CACNA1F, CACNA1I, CACNB1, CACNB2, CACNB3, CACNB4, CYP2C8, CYP2E1, CYP3A4, CYP3A5, CYP3A7, DRD2, KCNA10, KCNA7, KCNH2, KCNJ11, NALCN, SCN5A, SLC29A4, SLC6A4		-43.85
BRD-K06221026	DUP-697	cyclooxygenase inhibitor	PTGS2		-44.28
BRD-A86109770	guggulsterone	estrogen receptor agonist, FXR antagonist, progesterone receptor agonist, cholesterol inhibitor, IKK inhibitor, PXR agonist	NR1H4, PGR, AR, ESR1, IKBKB, NR1I2, NR3C1, NR3C2		-44.43
BRD-A84205515	estriol	estrogen receptor agonist, estrogen receptor antagonist	ESR1, ESR2		-44.67
BRD-A93424738	dexamethasone	glucocorticoid receptor agonist, corticosteroid agonist, immunosuppressant	ANXA1, CYP3A4, CYP3A5, NOS2, NR0B1, NR3C1, NR3C2	Glucocorticoid receptor agonist	-44.7
BRD-K16621777	enobosarm	androgen receptor modulator, androgen receptor agonist	AR	Androgen receptor modulator, Progesterone receptor antagonist	-44.7
BRD-U01690642	acetyl-geranyl-cysteine	Ras carboxyl methylation inhibitor			-44.77
BRD-K70241288	L-692585	growth hormone releasing peptide ligand agonist, growth hormone secretagogue	GH1, GHSR		-44.99
BRD-A33833419	TER-14687	inhibitor of translocation of PKCq in T cells	PRKCQ		-44.99
BRD-K05104363	PD-184352	MEK inhibitor, MAP kinase inhibitor	MAP2K1, MAP2K2, MAP3K1, MAP3K2	MEK inhibitor	-45.1
BRD-K59331372	SB-366791	TRPV antagonist	TRPV1		-45.27
BRD-K82255054	propofol	membrane integrity inhibitor, membrane permeability inhibitor, TRPV agonist	CYP2B6, FAAH, GABRA1, GABRA2, GABRA3, GABRA4, GABRA5, GABRA6, GABRB1, GABRB2, GABRB3, GABRD, GABRE, GABRG1, GABRG2, GABRG3, GABRP, GABRQ, SCN2A, SCN4A, TRPV1		-45.3
BRD-A56359832	zileuton	leukotriene synthesis inhibitor, lipoxygenase inhibitor	ALOX5		-45.31
BRD-K27351809	nomegestrol	progesterone receptor agonist	PGR	Progesterone receptor agonist	-45.4
BRD-K64451768	GANT-58	GLI antagonist	DHH, GLI1, IHH		-45.58
BRD-K61314889	IWR-1-ENDO	PARP inhibitor	TNKS, TNKS2	PARP inhibitor	-45.67
BRD-A89049230	BRD-A89049230	thyroid-stimulating hormone receptor agonist	TSHR		-45.81
BRD-K02113016	olaparib	PARP inhibitor, DNA repair enzyme inhibitor	PARP1, PARP2, PARP3	PARP inhibitor	-45.98
BRD-A29082194	gitoxigenin	ATPase inhibitor	ATP1A1	ATPase inhibitor	-45.99
BRD-K17868609	BRL-54443	serotonin receptor agonist	HTR1E, HTR1F		-46.01
BRD-K64236792	austricine	hypolipidemic			-46.08
BRD-A75552914	isoxicam	cyclooxygenase inhibitor	PTGS1, PTGS2		-46.1
BRD-A36471396	biperiden	anticholinergic	CHRM1, CHRM2, CHRM3, CHRM4, CHRM5, CHRNA2		-46.29
BRD-K96354014	nifedipine	calcium channel blocker, L-type calcium channel blocker	CACNA1C, CACNA1D, CACNA1S, CACNA2D1, CACNA1F, CACNA1H, CACNB2, CALM1, CYP3A5, GLRA1, GLRA3, GLRB, KCNA1, KCNA5, NR1I2, TRPM3		-46.44
BRD-U33728988	QL-X-138	mTOR inhibitor	BTK, JAK3, MKNK2, MTOR, PRKDC	MTOR inhibitor	-46.68
BRD-K99291625	SB-203580	p38 MAPK inhibitor, calcium channel activator, interleukin inhibitor, stress activated protein kinase inhibitor	MAPK14, MAPK1, MAPK11, AKT1, ALOX5, CHEK1, CYP2D6, CYP3A4, GAK, GSK3B, LCK, MAPK10, MAPK12, MAPK8, MAPK9, PRKCA, RAF1, RIPK2, ROCK1, RPS6KB1, SGK1, SRC, TNF	P38 MAPK inhibitor	-46.75
BRD-K81876028	CP-93129	serotonin receptor agonist	HTR1A, HTR1B		-46.79
BRD-A65671304	candesartan	angiotensin receptor antagonist	AGTR1, AGTR2	Angiotensin receptor antagonist	-46.8
BRD-K29555132	arachidonamide	cannabinoid receptor agonist	CNR1, CNR2		-46.9
BRD-K93461745	buspirone	serotonin receptor agonist, serotonin receptor partial agonist	HTR1A, DRD2		-46.97
BRD-A14966924	alaproclate	serotonin receptor antagonist, serotonin reuptake inhibitor	SLC6A4		-46.99
BRD-A51820102	econazole	cell wall synthesis inhibitor, lanosterol demethylase inhibitor, sterol demethylase inhibitor	CYP51A1, NPY1R, NPY2R, TRPM2, TRPV5	Sterol demethylase inhibitor	-47.08
BRD-K61106942	BRD-K61106942	pyruvate kinase isozyme activator	PKM		-47.46
BRD-K04877770	FTase-inhibitor-B581	farnesyltransferase inhibitor, protein farnesyltransferase inhibitor			-47.9
BRD-K31471398	dihydrexidine	dopamine receptor agonist	DRD1, DRD2, DRD3, DRD4, DRD5		-47.98
BRD-K11757396	BRD-K11757396	neuropeptide receptor ligand	NPSR1		-48.05
BRD-K79684402	RO-10-5824	dopamine receptor partial agonist	DRD4		-48.5
BRD-A73680854	PT-630	dipeptidyl peptidase inhibitor, fibroblast activation protein inhibitor	DPP4, FAP		-48.6
BRD-K34508425	KUC103898N	G protein coupled receptor			-48.6
BRD-K27737647	H-89	AKT inhibitor, cAMP dependent protein kinase inhibitor, PKA inhibitor, voltage-gated potassium channel blocker	PRKACA, GSG2, KCNA2, KCNA3, KCNA5, KCNAB2, KCNC1, KCNC2, KCNC3, KCNE1, KCNE2, KCNE3, KCNE4, KCNH1, KCNH2, KCNQ1, KCNQ2, KCNQ3, KCNQ5, KCNS3, PKIA	PKA inhibitor	-48.7
BRD-A69917777	aminopentamide	anticholinergic agent			-48.71
BRD-A07440155	labetalol	adrenergic receptor antagonist	ADRB1, ADRB2, ADRA1A, ADRA1D, ADRA1B		-48.86
BRD-K11540476	EMF-BCA1-64	caspase inhibitor	CASP3		-48.89
BRD-K66956375	oleoylethanolamide	Glucose-Dependent Insulinotropic Receptor (GDIR, GPR119) Agonists, potassium channel blocker, PPAR receptor agonist	CNR1, GPR119, GPR55, KCND3, PPARA		-48.96
BRD-K09859624	methantheline	acetylcholine receptor antagonist	CHRM1, HRH2		-49.2
BRD-K23922020	arecaidine	acetylcholine receptor agonist	CHRM1, CHRM2, CHRM3, CHRM4		-49.28
BRD-A19500257	geldanamycin	HSP inhibitor	HSP90AA1, HSP90AB1	HSP inhibitor	-49.35
BRD-K38323065	phenacetin	cyclooxygenase inhibitor	PTGS1	Cyclooxygenase inhibitor	-49.35
BRD-K18779551	bifemelane	acetylcholine release stimulant, adrenergic transmitter uptake inhibitor, reducing agent	SLC6A2		-49.78
BRD-K10843433	phenylbutazone	cyclooxygenase inhibitor, platelet aggregation inhibitor, prostanoid receptor inhibitor	PTGS2, PTGS1, PTGIS		-49.87
BRD-K43887077	dopamine	dopamine receptor agonist	DRD2, DRD1, DRD3, DRD4, DRD5, DBH, HTR1A, HTR7, SLC6A2, SLC6A3, SLC6A4		-49.93
BRD-K77908580	entinostat	HDAC inhibitor, cell cycle inhibitor	HDAC1, HDAC2, HDAC3, HDAC9	HDAC inhibitor	-49.99
BRD-K04046242	equilin	estrogen receptor agonist	HSD17B1	Estrogen receptor agonist	-50.21
BRD-A32161980	carbetocin	analogue of oxytocin	OXTR		-50.36
BRD-K77695569	tiabendazole	quinol-fumarate reductase inhibitor			-50.36
BRD-K96799727	pifithrin-mu	HSP inhibitor	HSPA1A, TP53		-50.38
BRD-K85013741	auraptene	lipoxygenase inhibitor, monoamine oxidase inhibitor, nitric oxide production inhibitor, nitric oxide synthase expression inhibitor	MAOB		-50.44
BRD-K57718010	pentylenetetrazol	GABA receptor antagonist		GABA receptor antagonist	-50.46
BRD-A22684332	procaterol	adrenergic receptor agonist	ADRB2	Beta-adrenergic receptor agonist	-50.67
BRD-K15715913	fluperlapine	dopamine receptor antagonist, serotonin receptor antagonist	DRD2, HTR2A, HTR6, HTR7		-50.87
BRD-K68873215	phosphodiesterase-V-inhibitor-II	phosphodiesterase inhibitor	PDE5A		-50.92
BRD-K29359156	ebselen	COX inihibitor, H+/K+-ATPase inhibitor, leukotriene receptor antagonist, NADPH oxidase inhibitor, nitric oxide synthase inhibitor, PKC inhibitor, prostanoid receptor antagonist, protein kinase C inhibitor, reducing agent	ALB, LTB4R, NOX3		-50.97
BRD-A87479750	tenidap	cyclooxygenase inhibitor, lipoxygenase inhibitor, prostanoid receptor antagonist	ALOX5, KCNJ4, PTGS1		-51.17
BRD-K19059335	BRD-K19059335	runt-related transcription factor inhibitor, tyrosine aminotransferase inhibitor	RUNX1		-51.23
BRD-K21450440	benzthiazide	carbonic anhydrase inhibitor	CA2, CA1, CA12, CA4, CA9, SLC12A3		-51.28
BRD-K02404261	caffeine	adenosine receptor antagonist, ATM kinase inhibitor, ATR kinase inhibitor	ADORA1, ADORA2A, ADORA2B, ATM, ITPR1, RYR1, ADORA3, ATR, ITPR2, ITPR3, PDE10A, PDE11A, PDE1A, PDE1B, PDE1C, PDE2A, PDE3A, PDE3B, PDE4A, PDE4B, PDE4C, PDE4D, PDE5A, PDE6A, PDE6B, PDE6C, PDE7A, PDE7B, PDE8A, PDE8B, PDE9A, PIK3CA, PIK3CB, PIK3CD, PRKDC, RYR2, RYR3		-51.37
BRD-K64800655	PHA-793887	CDK inhibitor	CDK1, CDK2, CDK4, CDK5, CCND1, CCNE1, CDK7, CDK9	CDK inhibitor	-51.5
BRD-K82135108	elesclomol	apoptosis stimulant, HSP agonist, HSP inducer, oxidative stress inducer, topoisomerase inhibitor	TOP2A		-51.94
BRD-K75615183	talipexole	adrenergic receptor agonist, dopamine receptor agonist, dopamine autoreceptor agonist, serotonin receptor antagonist	DRD2, HTR3A		-52.02
BRD-K56558538	ambroxol	glucosylceramidase inhibitor, mucolytic agent, sodium channel blocker	GBA		-52.06
BRD-K31491153	1-phenylbiguanide	serotonin receptor agonist	HTR3A, HTR3B		-52.15
BRD-K32696739	noreleagnine	imidazoline receptor ligand, serotonin receptor ligand	ADRA2A, ADRA2B, ADRA2C, HTR2A, MAOA, MAOB		-52.26
BRD-K29733039	deforolimus	mTOR inhibitor, angiogenesis inhibitor, cell cycle inhibitor, immunosuppressant, protein kinase inhibitor, serine/threonine kinase inhibitor, VEGFR antagonist	MTOR	MTOR inhibitor	-52.36
BRD-K88759641	EMD-66684	angiotensin receptor antagonist	AGTR1		-52.57
BRD-A17453586	MDL-72832	serotonin receptor agonist	HTR1A		-52.98
BRD-K46441700	GR-55562	serotonin receptor antagonist	HTR1B, HTR1D	Serotonin receptor antagonist	-53.07
BRD-A02333338	cyclopamine	smoothened receptor antagonist, hedgehog pathway inhibitor	SMO, DHH, IHH, PTCH1		-53.11
BRD-K06980535	promazine	dopamine receptor, dopamine receptor antagonist	CHRM5, DRD2, ADRA1A, ADRA1B, ADRA1D, CHRM1, CHRM2, CHRM3, CHRM4, DRD1, DRD3, DRD4, HRH1, HTR2A, HTR2C	Dopamine receptor antagonist	-53.29
BRD-K93095519	SJ-172550	MDM inhibitor	MDM4	MDM inhibitor	-53.44
BRD-K00959089	thenoyltrifluoroacetone	PPAR receptor ligand	CES1, PPARA, SDHA		-53.55
BRD-A56987319	SQ-22536	adenylyl cyclase inhibitor	ADCY1, ADCY5		-53.97
BRD-K87932577	CDK1-5-inhibitor	CDK inhibitor	CDK1, CDK5, GSK3B	CDK inhibitor, Glycogen synthase kinase inhibitor	-54
BRD-K71879491	tretinoin	RAR agonist, RAR receptor binder, retinoid receptor agonist, ROR ligand	RARG, RORB, ALDH1A1, ALDH1A2, GPRC5A, NR0B1, NR2C2, PPARD, RARA, RARB, RARRES1, RORC, RXRB, RXRG		-54.03
BRD-K09778810	FGIN-1-27	benzodiazepine receptor agonist, inositol monophosphatase inhibitor	TSPO		-54.18
BRD-K28183345	proguanil	dihydrofolate reductase inhibitor	CYP2C19, DHFR		-54.18
BRD-K37130656	rivaroxaban	coagulation factor inhibitor, coagulation inhibitor, serine protease inhibitor	F10, CYP2J2, CYP3A5		-54.19
BRD-K97056771	HY-11007	Abl kinase inhibitor, Bcr-Abl kinase inhibitor	ABL1, BCR		-54.53
BRD-K19533706	tranilast	angiogenesis inhibitor, histamine receptor antagonist, histamine release inhibitor, indoleamine 2,3-dioxygenase activator, interferon gamma synthesis inhibitor, interleukin receptor modulator, interleukin synthesis enhancer, interleukin synthesis inhibitor, TGF beta receptor antagonist, TRPV antagonist, tumor necrosis factor production inhibitor, urate transporter inhibitor	HPGDS, HRH1, IDO1, IFNG, IL10, IL2, IL4, SLC22A12, TGFB1, TNF, TRPV2		-54.56
BRD-K70693222	BRD-K70693222	CLK inhibitor, dual specificity tyrosine-(Y)-phosphorylation regulated kinase inhibitor	CLK1, CLK4, DYRK1A		-54.83
BRD-A46179541	doxapram	potassium channel blocker	KCNK3, KCNK9	Potassium channel blocker	-54.98
BRD-K13872703	BRD-K13872703	chlorine/bicarbinate exchanger inhibitor, purinergic receptor antagonist	ANO1, CLCN6, CLCN7, CLCNKA, CLCNKB, P2RY2		-55.3
BRD-K86301799	dipyridamole	phosphodiesterase inhibitor, cyclooxygenase inhibitor, platelet aggregation inhibitor	ADA, PDE5A, PDE10A, PDE4A, PDE7B, PDE8A, PDE8B, SLC29A1		-55.42
BRD-K53414658	tivozanib	VEGFR inhibitor, KIT inhibitor, tyrosine kinase inhibitor	FLT1, FLT4, KDR, KIT, PDGFRA, PDGFRB	PDGFR/KIT inhibitor, VEGFR inhibitor	-55.45
BRD-K70549064	staurosporine	PKC inhibitor, AKT inhibitor, BMX inhibitor, CDK inhibitor, CHK inhibitor, G protein coupled receptor agonist, glycogen synthase kinase inhibitor, leucine rich repeat kinase inhibitor, ribosomal protein inhibitor, sodium/hydrogen exchanger inhibitor	CDK2, GSK3B, CAMK2B, CDK1, CDK5, CHEK1, CHRM1, CHRM2, CHRM4, CSK, DAPK1, GPR35, IKBKB, ITK, LCK, LRRK2, MAP2K4, MAP2K6, MAPKAPK2, PAK2, PDPK1, PHKG2, PIK3CG, PIM1, PKN1, PRKACB, PRKCI, PRKCQ, RPS6KA1, STK3, SYK, TNIK, ZAP70		-55.54
BRD-K28863208	PNU-282987	acetylcholine receptor antagonist	CHRNA7		-55.63
BRD-K23623876	decafluorobutane	ultrasound contrast agent	GRM5		-55.77
BRD-K47943470	tyrphostin-51	EGFR inhibitor			-55.82
BRD-A10420615	cyclopiazonic-acid	ATPase inhibitor	ATP2A1	ATPase inhibitor	-55.86
BRD-K39339537	epirizole	cyclooxygenase inhibitor	PTGS1, PTGS2		-55.89
BRD-K49671696	ketanserin	serotonin receptor antagonist, collagen stimulant	HTR2A, HTR2C, ADRA1A, ADRA1B, ADRA1D, DRD1, DRD5, HTR1A, HTR1B, HTR1D, HTR2B, HTR5A, HTR7, SLC18A1, SLC18A2		-55.92
BRD-A15131297	benazepril	angiotensin converting enzyme inhibitor	ACE		-56.09
BRD-A64092382	mexiletine	sodium channel blocker, potassium channel blocker	SCN5A, AHR, CYP2B6, CYP2E1, KCNK2, KCNK3, SCN4A	Sodium channel blocker	-56.1
BRD-K02275692	cefotiam	cell wall synthesis inhibitor			-56.24
BRD-K95763993	trapidil	calcium channel antagonist, PDGFR tyrosine kinase receptor inhibitor, platelet aggregation inhibitor, protein kinase activator	PDGFRA		-56.28
BRD-K85242180	beta-CCP	indoleamine 2,3-dioxygenase inhibitor	GABRA1, GABRG2, IDO1		-56.29
BRD-A89208012	BRD-A89208012	prostanoid receptor antagonist, thromboxane receptor antagonist	TBXA2R		-56.39
BRD-K66353228	zoxazolamine	IKCa channel activator			-56.46
BRD-K17561142	amiodarone	acetylcholine receptor ligand, adrenergic receptor antagonist, ATP-sensitive potassium channel inhibitor, HCN (hyperpolarization activated cyclic nucleotide gated) channel modulator, polarization inhibitor, potassium channel antagonist, Sodium Channel Blockers, voltage-gated sodium channel blocker	KCNH2, ADRB1, CACNA1H, CACNA2D2, CHRM3, CYP2C8, KCNA7, SCN5A		-56.5
BRD-K17953061	staurosporine	PKC inhibitor, AKT inhibitor, BMX inhibitor, CDK inhibitor, CHK inhibitor, G protein coupled receptor agonist, glycogen synthase kinase inhibitor, leucine rich repeat kinase inhibitor, ribosomal protein inhibitor, sodium/hydrogen exchanger inhibitor	CDK2, GSK3B, CAMK2B, CDK1, CDK5, CHEK1, CHRM1, CHRM2, CHRM4, CSK, DAPK1, GPR35, IKBKB, ITK, LCK, LRRK2, MAP2K4, MAP2K6, MAPKAPK2, PAK2, PDPK1, PHKG2, PIK3CG, PIM1, PKN1, PRKACB, PRKCI, PRKCQ, RPS6KA1, STK3, SYK, TNIK, ZAP70		-56.5
BRD-K18135438	chenodeoxycholic-acid	11-beta hydroxysteroid dehydrogenase inhibitor, FXR agonist	HSD11B1, NR1H4		-56.56
BRD-A80151636	bromocriptine	dopamine receptor agonist, dopamine receptor antagonist, prolactin secretion inhibitor	DRD2, ADRA2A, ADRA2B, ADRA2C, DRD1, DRD3, DRD4, DRD5, HTR1A, HTR1B, HTR1D, HTR2A, HTR2B, HTR2C, ADRA1A, ADRA1B, ADRA1D, HTR6, HTR7, PRL		-56.72
BRD-A24122750	saclofen	GABA receptor antagonist	GABBR1, GABBR2, KCTD12, KCTD16, KCTD8	GABA receptor antagonist	-56.83
BRD-K32836707	CAY-10577	casein kinase inhibitor			-56.88
BRD-K43860855	iobenguane	radiopharmaceutical and antineoplastic agent			-56.97
BRD-K14643723	4-(2-Amino-ethyl)-benzenesulfonamide	carbonic anhydrase inhibitor	CA2, CA1, CA9, CA12, CA14, CA4		-57.11
BRD-K82091397	SB-239063	p38 MAPK inhibitor, interleukin inhibitor, tumor necrosis factor production inhibitor	MAPK11, MAPK14, PTGS2, TNF	P38 MAPK inhibitor	-57.21
BRD-K23583188	lavendustin-a	EGFR inhibitor, tyrosine kinase inhibitor	EGFR, LCK		-57.33
BRD-K71799949	carbamazepine	potassium channel modulator, Sodium Channel Blockers, sodium channel blocker, voltage-gated sodium channel blocker	ABCB1, CYP1A2, CYP3A4, SCN1A, SCN3A, SCN5A		-57.36
BRD-A61856038	tremulacin	5-lipoxygenase inhibitor			-57.38
BRD-A75478957	PD-166793	collagenase inhibitor, metalloproteinase inhibitor, stromelysin inhibitor	MMP13, MMP2, MMP3		-57.44
BRD-A22256192	terazosin	adrenergic receptor antagonist	ADRA1D, ADRA1A, ADRA1B, KCNH2, KCNH6, KCNH7		-57.48
BRD-A47829399	artesunate	DNA synthesis inhibitor			-57.52
BRD-A14208071	oxyphenonium	acetylcholine receptor antagonist	CHRM1		-57.58
BRD-K22631935	neurodazine	neurogenesis of non-pluripotent C2C12 myoblast inducer			-57.63
BRD-K76133116	benzydamine	membrane integrity inhibitor, prostanoid receptor inhibitor	PRSS1, PRSS2		-57.73
BRD-K55703048	latrepirdine	glutamate receptor antagonist, histamine receptor antagonist, serotonin receptor antagonist	HTR6, GRIN2B, HRH1		-57.88
BRD-K25394294	oxaprozin	cyclooxygenase inhibitor	PTGS1, PTGS2		-58.24
BRD-A20589515	dihydroxyphenylglycine	glutamate receptor agonist	GRM1		-58.28
BRD-K66944906	fraxidin	carbonic anhydrase inhibitor	CA1		-58.31
BRD-K08619838	tremorine	acetylcholine receptor agonist			-58.35
BRD-A32164164	methyllycaconitine	acetylcholine receptor antagonist	CHRNA7		-58.62
BRD-A41722204	sulmazole	calcium sensitizer, phosphodiesterase inhibitor			-58.82
BRD-K77771411	moxonidine	imidazoline receptor agonist, adrenergic receptor agonist	NISCH, ADRA2A, ADRA2B, ADRA2C		-59.17
BRD-K11373525	ZD-7155	angiotensin receptor antagonist	AGTR1	Angiotensin receptor antagonist	-59.17
BRD-K13032584	procarbazine	DNA alkylating drug, transmethylation inhibitor			-59.23
BRD-K90524085	MY-5445	phosphodiesterase inhibitor, platelet aggregation inhibitor	PDE5A		-59.55
BRD-K32656671	BRD-K32656671	mannose-6-phosphate isomerate inhibitor			-59.71
BRD-A39646320	HC-toxin	HDAC inhibitor	HDAC1	HDAC inhibitor	-59.86
BRD-A83237092	fulvestrant	estrogen receptor antagonist, DNA directed DNA polymerase inhibitor, soluble epoxide hydrolase inhibitor	ESR1, EPHX2, ESR2, GPER1	Estrogen receptor antagonist	-60.11
BRD-K82036761	sertraline	serotonin receptor antagonist, serotonin reuptake inhibitor, serotonin uptake inhibitor	SLC6A4, CYP2C19, SLC6A3	Serotonin receptor antagonist	-60.14
BRD-A98702003	carbenoxolone	11-beta hydroxysteroid dehydrogenase inhibitor	HSD11B1, GJA1, GJA10, GJA3, GJA4, GJA5, GJA8, GJA9, GJB1, GJB2, GJB3, GJB4, GJB5, GJB6, GJB7, GJC1, GJC2, GJC3, GJD2, GJD3, GJD4, GJE1, PANX1, PANX2, PANX3		-60.26
BRD-K57179821	crotamiton	scabicidal, antipruritic			-60.28
BRD-K81272440	dantrolene	calcium channel antagonist	RYR1, RYR3		-60.44
BRD-K76908866	CP-724714	receptor tyrosine protein kinase inhibitor, EGFR inhibitor, tyrosine kinase inhibitor	ERBB2		-60.46
BRD-K93280214	gabazine	GABA receptor antagonist	GABRA1, GABRA2, GABRA3, GABRA4, GABRA5, GABRA6, GABRG2		-60.9
BRD-A49734948	foliosidine	anticonvulsant			-61.03
BRD-A21858158	praziquantel	membrane permeability enhancer, schistosomicide			-61.25
BRD-K39187410	BRD-K39187410	antiamyloidogenic agent			-61.28
BRD-K68437527	EMF-bca1-60	caspase inhibitor			-61.45
BRD-K12906962	dichlorobenzamil	sodium/calcium exchange inhibitor		T-type calcium channel blocker	-61.65
BRD-K06159959	CCMQ	inhibitor of the binding of homoquinolinic acid to non-NMDA sensitive sites			-61.7
BRD-K91733562	secoisolariciresinol	antioxidant			-61.87
BRD-K13819402	desoxypeganine	acetylcholinesterase inhibitor, monoamine oxidase inhibitor	ACHE, MAOA		-62.06
BRD-A72758037	asiatic-acid	antioxidant and antiinflammatory agent	PYGM		-62.11
BRD-K95309561	dienestrol	estrogen receptor agonist	ESR1	Estrogen receptor agonist	-62.28
BRD-A45498368	WYE-125132	mTOR inhibitor, PI3K inhibitor	MTOR, PIK3CA	MTOR inhibitor	-62.31
BRD-K36737713	AG-957	Abl kinase inhibitor, protein tyrosine kinase inhibitor	ABL1, EGFR		-62.42
BRD-K88742110	BRD-K88742110	HDAC inhibitor, interleukin synthesis inhibitor	HDAC8, IL1B		-62.67
BRD-A84389633	tropanyl-3,5-dimethylbenzoate	serotonin receptor antagonist			-62.71
BRD-A35511923	L-803087	somatostatin receptor agonist	SSTR4		-62.73
BRD-K67578145	GDC-0879	RAF inhibitor	BRAF	RAF inhibitor	-62.91
BRD-K11663430	pyroxamide	HDAC inhibitor, cell cycle inhibitor	HDAC1	HDAC inhibitor	-63.11
BRD-A36707673	hydroxycholesterol	LXR agonist, ABC transporter expression enhancer, alpha secretase activator, beta secretase inhibitor, glutamate receptor modulator	ABCA1, NR1H2, NR1H3		-63.17
BRD-K63913457	eicosatrienoic-acid	vasodilator			-63.57
BRD-K75958195	pizotifen	serotonin receptor antagonist	HTR2A, HTR1A, HTR2C	Serotonin receptor antagonist	-63.73
BRD-A30590053	MR-16728	acetylcholine release enhancer			-63.74
BRD-K46068882	eugenitol	androgen receptor (AR) inhibitor, free radical scavenger, monoamine oxidase inhibitor, quorum sensing signaling modulator	AR, MAOA		-64.02
BRD-K01507359	rifampicin	DNA directed RNA polymerase inhibitor, enzyme inducer	NR1I2, ABCB1, CYP2B6, CYP2C19, CYP2C8, CYP3A4, CYP3A5, SLCO1A2, SLCO1B1, SLCO1B3		-64.19
BRD-K21565985	xylazine	adrenergic receptor agonist	ADRA2A, ADRA2B, ADRA2C		-64.21
BRD-K68191783	ALW-II-38-3	ephrin inhibitor	DDR1, EPHA2, EPHA4, EPHB2, EPHB4, EPHB6		-64.23
BRD-K00610438	altanserin	serotonin receptor antagonist, collagen stimulant	HTR2A, HTR2C		-64.53
BRD-K53220666	trimetozine	compound with mild tranquilizing effects			-64.55
BRD-K33818169	GW-3965	LXR agonist, ABC transporter expression enhancer	NR1H2, NR1H3, ABCA1		-64.63
BRD-K05658747	raltegravir	HIV integrase inhibitor			-64.66
BRD-A70449690	forskolin	adenylyl cyclase activator, Adenylate cyclase stimulant, growth hormone receptor agonist, phosphokinase stimulant	ADCY2, ADCY5, GNAS		-64.96
BRD-K84658672	nateglinide	insulin secretagogue, ATP-sensitive potassium channel antagonist, meglitinide, sulphonylurea receptor activator	ABCC8, KCNJ11, CYP3A4, INS, KCNJ10, PPARG		-65.11
BRD-A35623999	CGP-37157	L-type calcium channel blocker, mitochondrial Na+/Ca2+ exchanger antagonist, sodium/calcium exchange inhibitor	SLC8A1		-65.32
BRD-K01663662	diphenidol	acetylcholine receptor ligand	CHRM1, CHRM3, CHRM4, CHRM2		-65.65
BRD-K36927236	glibenclamide	sulfonylurea, ATP channel blocker, ATP-sensitive potassium channel antagonist, biguanide, gluconeogenesis inhibitor, insulin secretagogue, insulin sensitizer, TRPA1 agonist	KCNJ11, ABCC8, CFTR, KCNJ5, KCNJ8, ABCA1, ABCB11, ABCC9, CPT1A, KCNJ1, SLCO2B1, TRPA1		-66.18
BRD-K70301876	escitalopram	selective serotonin reuptake inhibitor (SSRI), serotonin reuptake inhibitor	SLC6A4, ADRA1A, CHRM1, CYP2C19, HRH1, SLC6A2, SLC6A3		-66.27
BRD-A23770159	sirolimus	mTOR inhibitor, CCR expression inhibitor, cell cycle inhibitor, proteasome inhibitor, protein kinase inhibitor, T cell inhibitor	MTOR, FKBP1A, CCR5, FGF2		-66.37
BRD-K95402279	geranylgeraniol	farnesyltransferase inhibitor			-66.41
BRD-K33211335	dextromethorphan	glutamate receptor antagonist, sigma receptor agonist	SIGMAR1, CHRNA2, CHRNA3, CHRNA4, CHRNA7, CHRNB2, CHRNB4, CYBA, CYBB, CYP3A5, GRIN1, GRIN3A, NCF1, NCF2, NCF4, OPRD1, OPRK1, OPRM1, PGRMC1, RAC1, RAC2, SLC6A2, SLC6A4		-66.5
BRD-K36529613	PU-H71	HSP inhibitor	HSP90AA1	HSP inhibitor	-66.62
BRD-K00206590	P-1075	ATP channel activator, potassium channel agonist	KCNJ8	KCNJ11 modulator, Potassium channel activator	-66.64
BRD-K37289225	clozapine	serotonin receptor antagonist, dopamine receptor antagonist, adrenergic receptor antagonist	DRD2, DRD4, ADRA1A, ADRA1B, CHRM1, DRD1, DRD3, HRH1, HRH4, HTR1A, HTR1B, HTR1D, HTR1E, HTR2A, HTR2C, HTR6, HTR7, ADRA1D, ADRA2A, ADRA2B, ADRA2C, CALY, CHRM2, CHRM3, CHRM4, CHRM5, CYP2C19, DRD5, HTR1F, HTR2B, HTR3A, HTR5A	Dopamine receptor antagonist, Serotonin receptor antagonist	-66.81
BRD-K74402642	NSC-632839	ubiquitin hydrolase inhibitor, ubiquitin isopeptidase inhibitor	USP2, USP7, SENP2, USP1		-66.94
BRD-K11634954	GBR-13069	dopamine uptake inhibitor	SLC6A3		-66.95
BRD-A39290993	cyproterone	androgen receptor antagonist, DNA directed DNA polymerase stimunlant, Estradiol 17 beta dehydrogenase stimulant, estrone sulfotransferase stimulant, progesterone receptor agonist, testosterone receptor antagonist	AR, ADORA1, ESR1	Androgen receptor modulator, Progesterone receptor antagonist	-67.15
BRD-K86727142	embelin	HCV inhibitor, XIAP inhibitor	XIAP		-67.93
BRD-K57545991	enalapril	angiotensin converting enzyme inhibitor, angiotensin receptor blocker	ACE		-67.94
BRD-K63068307	ZSTK-474	PI3K inhibitor	PIK3CG, PIK3CA, PIK3CB, PIK3CD	PI3K inhibitor	-67.97
BRD-K16195444	oxymetazoline	adrenergic receptor agonist, unidentified pharmacological activity	ADRA1A, ADRA2A, ADRA1B, ADRA1D, ADRA2B, ADRA2C, CYP2C19, HTR1B, HTR1D, HTR2C		-68.12
BRD-K36038115	BRD-K36038115	neuropeptide receptor antagonist	NPBWR1		-68.22
BRD-K93754473	tamoxifen	estrogen receptor antagonist, selective estrogen receptor modulator (SERM), estrogen receptor agonist, estrogen receptor modulator, PKC inhibitor	ESR1, ESR2, CYP3A5, EBP, GPER1, PRKCA, PRKCB, PRKCD, PRKCE, PRKCG, PRKCI, PRKCQ, PRKCZ		-68.47
BRD-K71003802	hippeastrine	plant alkaloid with cytotoxic effects on some human tumor cell lines			-68.52
BRD-K32795028	1-benzylimidazole	thromboxane synthase inhibitor	CYP11B1, QPCT		-68.52
BRD-K50388907	fenofibrate	PPAR receptor agonist, apolipoprotein expression enhancer, lipase clearing factor inhibitor	PPARA, APOA1, CYP2C19, CYP2C8, MMP25		-68.74
BRD-K57033106	tripelennamine	histamine receptor antagonist	HRH1		-68.87
BRD-K18787491	U-0126	MEK inhibitor, JAK inhibitor, MAP kinase inhibitor	AKT1, CHEK1, GSK3B, JAK2, LCK, MAP2K1, MAP2K2, MAP2K7, MAPK1, MAPK11, MAPK12, MAPK14, MAPK8, PRKCA, RAF1, ROCK1, RPS6KB1, SGK1	MEK inhibitor	-68.94
BRD-K17415526	tyrphostin-AG-835	protein tyrosine kinase inhibitor	EGFR		-68.95
BRD-A38898897	GW-311616	leukocyte elastase inhibitor	ELANE		-69.05
BRD-K18194590	mephentermine	adrenergic receptor agonist	ADRA1A, ADRA1B, ADRA1D, ADRA2A, ADRA2B, ADRA2C, ADRB1, ADRB2, ADRB3		-69.16
BRD-K68756823	FR-180204	MAP kinase inhibitor	MAPK1, MAPK3		-69.17
BRD-K51276371	aloisine	CDK inhibitor, CFTR channel activator, glycogen synthase kinase inhibitor, JNK inhibitor	CDK2, CDK5, CDK1, CDK5R1, CFTR, PTK2B, ZAP70		-69.38
BRD-A02006392	nitrendipine	calcium channel blocker, L-type calcium channel blocker	CACNA1C, CACNA1D, CACNA2D1, CACNA1H, CACNA1S, CACNA2D2, CACNB2, CACNG1, KCNN4		-69.45
BRD-K84663978	trequinsin	phosphodiesterase inhibitor, platelet aggregation inhibitor, potassium channel blocker	PDE4A, PDE4B, PDE4C, PDE4D, PDE5A, PTGIR		-69.46
BRD-K66296774	fluvastatin	HMGCR inhibitor	HMGCR, CYP2C8	HMGCR inhibitor	-69.56
BRD-K18250272	propoxycaine	anesthetic			-69.62
BRD-K17743125	belinostat	HDAC inhibitor, cell cycle inhibitor	HDAC1, HDAC2, HDAC3, HDAC4, HDAC5, HDAC6, HDAC7, HDAC8, HDAC9	HDAC inhibitor	-69.65
BRD-K06024458	n-arachidonyl-GABA	arachidonyl amino acid that inhibits pain			-69.83
BRD-K68341547	W-9	calmodulin antagonist	CALM2	Calmodulin antagonist	-69.91
BRD-A80383043	BRD-A80383043	glutamate receptor agonist, glutamate receptor antagonist	GRM1, GRM2		-69.97
BRD-K16478699	PLX-4720	RAF inhibitor	BRAF, KDR	RAF inhibitor	-70.04
BRD-K15791587	L-733060	tachykinin antagonist	TACR1	Tachykinin antagonist	-70.18
BRD-K22429181	retinol	RAR receptor binder	ALDH1A1, ALDH1A2, ALDH1A3, DHRS3, DHRS4, LRAT, NR2C2, RBP1, RBP3, RDH11, RDH12, RDH13, RDH14, RDH5, RDH8, RETSAT, RHO, RLBP1, RXRA, RXRB, RXRG		-70.29
BRD-A45499626	UBP-302	glutamate receptor antagonist	GRIK1		-70.33
BRD-K15567136	papaverine	phosphodiesterase inhibitor	PDE10A, PDE4B, PDE5A		-70.39
BRD-K70577657	H-9	cAMP dependent protein kinase inhibitor, PKA inhibitor	PRKACA	PKA inhibitor	-70.46
BRD-K64890080	BI-2536	PLK inhibitor, apoptosis stimulant, cell cycle inhibitor, protein kinase inhibitor	PLK1, BRD4, PLK2, PLK3	Bromodomain Inhibitor	-70.47
BRD-K59522102	piperine	monoamine oxidase inhibitor, ACAT inhibitor	MAOA, MAOB, TRPV1		-70.53
BRD-K48692744	NU-1025	PARP inhibitor, DNA dependent protein kinase inhibitor	PARP1		-70.54
BRD-K97440753	dihydroergocristine	adrenergic receptor antagonist, prolactin inhibitor, adrenergic receptor partial agonist, dopamine receptor agonist, dopamine receptor partial agonist, dopamine receptor partial antagonist, serotonin receptor antagonist	HTR2A, ADRA1A, ADRB1, DRD1, DRD2, DRD3, DRD4, DRD5, HTR1A, HTR3A, HTR4, HTR5A, HTR6, HTR7		-70.92
BRD-A26845397	isamoltan	adrenergic receptor antagonist	ADRB1, ADRB2		-70.94
BRD-K78599730	manumycin-a	farnesyltransferase inhibitor, NFkB pathway inhibitor, ras farnesyltransferase inhibitor	FNTA, IKBKB	NFkB pathway inhibitor	-70.98
BRD-A27143604	DPN	estrogen receptor agonist	ESR2	Estrogen receptor agonist	-71.13
BRD-K28168037	fenretinide	apoptosis stimulant, retinoid receptor agonist, RAR agonist	CYP2C8, CYP3A5, RARA, RARG	Retinoid receptor agonist	-71.18
BRD-K40530731	hyoscyamine	acetylcholine receptor inhibitor	CHRM1, CHRM2, CHRM3, CHRM4		-71.26
BRD-A25004090	erastin	anion channel modulator, ion channel antagonist	VDAC2		-71.4
BRD-K11927976	ER-27319	mediator release inhibitor, syk inhibitor	SYK		-71.97
BRD-K82484965	carmoxirole	dopamine receptor agonist	DRD2		-71.98
BRD-K10995081	perphenazine	dopamine receptor, dopamine receptor antagonist	DRD2, CALM1, DRD1, HRH1, HTR2A, HTR2C, HTR6, HTR7	Dopamine receptor antagonist	-72.01
BRD-K06902185	minoxidil	antialopecia agent, ATP channel activator, ATP-sensitive potassium channel agonist, KATP activator, Kir6 channel (KATP) activator, polarization activator, renin secretion stimulant	KCNJ8, ABCC9, KCNJ1, KCNJ10, KCNJ11, PTGS1, REN		-72.23
BRD-A19037878	trichostatin-a	HDAC inhibitor, CDK expression enhancer, ID1 expression inhibitor	HDAC7, HDAC8, HDAC1, HDAC10, HDAC2, HDAC3, HDAC4, HDAC5, HDAC6, HDAC9		-72.39
BRD-A22143024	estropipate	estrogen receptor agonist	ESR1, ESR2	Estrogen receptor agonist	-72.46
BRD-K25591257	resveratrol	apolipoprotein expression enhancer, beta-secretase inhibitor, cyclooxygenase inhibitor, cytochrome P450 inhibitor, lipid peroxidase inhibitor, MAP kinase inhibitor, monoamine oxidase inhibitor, NFkB pathway modulator, SIRT activator, SIRT pathway, SIRT stimulant, sodium channel blocker, thioredoxin reductase inhibitor, topoisomerase inhibitor, xanthine oxidase inhibitor	PTGS1, PTGS2, SIRT1, APOA1, BACE1, CSNK2A1, MAOA, NQO2, SCN5A, TXNRD1, TXNRD2, XDH		-72.95
BRD-K57304726	PRE-084	alpha receptor agonist, sigma receptor agonist	SIGMAR1		-72.96
BRD-K90333595	phentolamine	adrenergic receptor antagonist	ADRA1A, ADRA2A, ADRA1B, ADRA1D, ADRA2B, ADRA2C		-73.01
BRD-K64514229	toltrazuril	anti-protozoal			-73.6
BRD-A31007383	SDZ-WAG-994	adenosine receptor agonist	ADORA1		-73.69
BRD-K51967704	BIIB021	HSP inhibitor	AOX1, HSP90AA1	HSP inhibitor	-73.71
BRD-K75641298	metoclopramide	dopamine receptor antagonist, serotonin receptor antagonist, serotonin receptor agonist	DRD2, HTR3A, HTR4, CHRM1, HTR3B		-73.86
BRD-K05528470	L-745870	dopamine receptor antagonist	DRD4, DRD1, DRD2, DRD3, HTR1A, HTR2A, HTR6, HTR7		-74.01
BRD-K32645441	dipropyl-5ct	serotonin receptor agonist	HTR1B, HTR1D, HTR1F, HTR7		-74.11
BRD-K81418486	vorinostat	HDAC inhibitor, cell cycle inhibitor	HDAC1, HDAC2, HDAC3, HDAC6, HDAC8, HDAC10, HDAC11, HDAC5, HDAC9	HDAC inhibitor	-74.18
BRD-A42759514	ornidazole	antiprotozoal agent			-74.41
BRD-K39111395	BCL2-inhibitor	BCL inhibitor	BCL2	BCL inhibitor	-74.48
BRD-K89125793	tinidazole	anti-protozoal			-74.84
BRD-K38477985	malonoben	protein tyrosine kinase inhibitor, tyrosine kinase inhibitor	EGFR		-75.01
BRD-A60070924	alpha-estradiol	estrogen receptor agonist	ESR1, ESR2, NR1I2, CYP2B6, CYP2C19, CYP2C8, CYP2E1, CYP3A5, CYP3A7, GPER1, KCNMA1		-75.05
BRD-K76617868	fasudil	ROCK inhibitor, calcium sensitizer, PKA inhibitor, protein kinase inhibitor, rho associated kinase inhibitor	ROCK1, ROCK2, PKIA, PRKACA	PKA inhibitor, Rho associated kinase inhibitor	-75.33
BRD-K12057390	apigenin	casein kinase inhibitor, cell proliferation inhibitor, cytochrome P450 inhibitor, GABA receptor antagonist, glutamate receptor antagonist, monoamine oxidase inhibitor, nitric oxide production inhibitor, ornithine decarboxylase inhibitor, quorum sensing signaling modulator, VEGF expression inhibitor, xanthine oxidase inhibitor	AKR1B1, AR, CDK6, CFTR, CYP19A1, CYP1A2, CYP1B1, HSD17B1, MAOA, ODC1, XDH		-75.56
BRD-K33572481	taurodeoxycholic-acid	bile acid		Bile acid	-75.6
BRD-K87158025	benzamil	epithelial sodium channel blocker	PKD2L1, SCNN1A, SCNN1B, SCNN1G, ASIC1, SCNN1D, SLC8A1		-75.62
BRD-K19894101	MST-312	telomerase inhibitor	TERT		-75.64
BRD-A77291778	cyclopentolate	acetylcholine receptor antagonist	CHRM1		-75.76
BRD-K40619305	larixinic-acid	comopund that interacts with metal centers			-75.77
BRD-A69636825	diltiazem	L-type calcium channel blocker, calcium channel antagonist, calcium channel blocker	CACNA1C, CACNA1S, CACNA2D1, CACNG1, CYP3A5, CYP3A7, HTR3A, KCNA5		-75.82
BRD-K37392901	NSC-632839	ubiquitin hydrolase inhibitor, ubiquitin isopeptidase inhibitor	USP2, USP7, SENP2, USP1		-76.29
BRD-A11609859	SB-205607	delta 1 opioid receptor agonist, opioid receptor agonist	OPRD1, OPRK1, OPRM1		-76.41
BRD-K89732114	trifluoperazine	breast cancer resistance protein inhibitor, calcium/calmodulin dependent protein kinase inhibitor, dopamine receptor, dopamine receptor antagonist, sodium channel blocker	DRD2, ABCG2, ADRA1A, CALM1, CALY, CAMK2A, DRD4, HRH1, HTR2A, HTR2C, S100A4, SCN4A, SCN9A, TNNC1	Dopamine receptor antagonist	-76.57
BRD-K14282469	LY-165163	serotonin receptor antagonist	HTR1A, HTR1D	Serotonin receptor antagonist	-76.61
BRD-A93000692	ciglitazone	PPAR receptor agonist, insulin sensitizer	PPARG, INS	PPAR receptor agonist	-76.64
BRD-K04146668	GW-441756	growth factor receptor inhibitor, leucine rich repeat kinase inhibitor	LRRK2, NTRK1		-76.84
BRD-A58955223	sulforaphane	anticancer agent, aryl hydrocarbon receptor antagonist, nuclear factor erythroid derived, like (NRF2) activator	NFE2L2		-77
BRD-K07736136	VX-702	p38 MAPK inhibitor	MAPK14, MAPK11, MAPK12	P38 MAPK inhibitor	-77.07
BRD-K65285700	BRD-K65285700	cannabinoid receptor agonist	CNR2	Cannabinoid receptor agonist	-77.12
BRD-K24127443	BRD-K24127443	lipoxygenase inhibitor			-77.18
BRD-K39569857	avrainvillamide-analog-3	nucleophosmin inhibitor	NPM1	Nucleophosmin inhibitor	-77.23
BRD-K93201660	ML-7	myosin light chain kinase inhibitor	MYLK		-77.31
BRD-K69840642	ISOX	HDAC inhibitor	HDAC6	HDAC inhibitor	-77.52
BRD-A06726973	dibutyrylcyclic-gmp	cGMP analog			-77.59
BRD-A96485169	EBPC	aldose reductase inhibitor	AKR1B1		-77.61
BRD-K09416995	lovastatin	HMGCR inhibitor	HMGCR, CYP3A5, HDAC2, ITGAL, NR1I2	HMGCR inhibitor	-77.73
BRD-K79254416	decitabine	DNA methyltransferase inhibitor, antimetabolite, DNA methylase inhibitor	DNMT1		-77.84
BRD-A41941932	vitexin	antioxidant			-77.86
BRD-K00312224	PPT	estrogen receptor agonist	ESR1	Estrogen receptor agonist	-78.01
BRD-K79759585	sildenafil	phosphodiesterase inhibitor	PDE5A, PDE6G, PDE6H, SLCO1B1, SLCO1B3		-78.06
BRD-K01567962	pyrazolanthrone	JNK inhibitor, AP inhibitor, dual specificity protein kinase inhibitor, leucine rich repeat kinase inhibitor	MAPK10, MAPK8, MAPK9, TTK, LRRK2, MAPK8IP1		-78.52
BRD-A80775386	hyperforin	cyclooxygenase inhibitor, dopamine reuptake inhibitor, interleukin receptor antagonist, lipoxygenase inhibitor, serotonin uptake inhibitor	NR1I2, ALOX5, PTGS1, TRPC6		-78.6
BRD-K01436366	XMD-1150	leucine rich repeat kinase inhibitor	LRRK2	Leucine rich repeat kinase inhibitor	-78.63
BRD-A27489425	rolitetracycline	antibiotic			-78.77
BRD-K72817452	BRD-K72817452	lipoxygenase inhibitor			-78.91
BRD-K11696279	BU-239	imidazoline receptor agonist, imidazoline receptor ligand		Imidazoline ligand	-79.02
BRD-K06593056	LE-135	retinoid receptor agonist	RARB		-79.07
BRD-K62736196	guanabenz	adrenergic receptor agonist	ADRA2A, ADRA2B, ADRA2C		-79.13
BRD-K48029790	OBAA	phospholipase inhibitor	PLA2G1B		-79.22
BRD-K67277431	picotamide	prostanoid receptor antagonist, thromboxane receptor antagonist, thromboxane synthase inhibitor	TBXA2R, TBXAS1	Thromboxane receptor antagonist	-79.24
BRD-K24656285	farnesol	amine oxidase B inhibitor, FXR agonist	MAOB, MVK, NR1H4		-79.29
BRD-K68190965	GR-46611	serotonin receptor agonist	HTR1D		-79.47
BRD-K61323504	SB-225002	CC chemokine receptor antagonist, Chemokine CXCR2 (IL-8 beta Receptor) Antagonists	CXCR2		-79.89
BRD-K51918615	iodophenpropit	histamine receptor antagonist, histamine receptor inhibitor, ionotropic glutamate receptor antagonist	HRH3, HRH4, GRIN2B		-79.91
BRD-A95096829	PNU-96415E	dopamine receptor antagonist			-80.04
BRD-U73238814	QL-XI-92	DDR1 inhibitor	DDR1		-80.06
BRD-A01145011	zebularine	DNA methyltransferase inhibitor, cytidine deaminase inhibitor	CDA, DNMT1		-80.19
BRD-K12357156	AG-490	epidermal growth factor receptor (EGFR) inhibitor, ErbB2 and JAK2 inhibitor, JAK inhibitor	JAK2, JAK3, EGFR, STAT3		-80.23
BRD-K02407574	parbendazole	tubulin inhibitor	TUBB	Tubulin inhibitor	-80.25
BRD-K06926592	tretinoin	RAR agonist, RAR receptor binder, retinoid receptor agonist, ROR ligand	RARG, RORB, ALDH1A1, ALDH1A2, GPRC5A, NR0B1, NR2C2, PPARD, RARA, RARB, RARRES1, RORC, RXRB, RXRG	Retinoid receptor agonist	-80.27
BRD-K84421793	BRD-K84421793	dopamine receptor agonist	DRD1		-80.28
BRD-A45889380	mepacrine	NFkB pathway inhibitor, cytokine production inhibitor, TP53 expression enhancer, acetylcholinesterase inhibitor, AKT inhibitor, apoptosis stimulant, DNA inhibitor, mTOR inhibitor, phospholipase inhibitor, PI3K inhibitor, secretory phospholipase inhibitor, TP53 activator	TP53, AKT1, MTOR, NFKB1, PLA2G1B, PLA2G2A, PLA2G2D, PLA2G4A, PLA2G6, PLCL1	NFkB pathway inhibitor	-80.45
BRD-K31342827	bisindolylmaleimide	CDK inhibitor, PKC inhibitor, leucine rich repeat kinase inhibitor	CCND1, CDK4, LRRK2, PDPK1, PIM1, PRKCA, PRKCB, PRKCI, PRKCZ		-80.64
BRD-A44133049	azasetron	serotonin receptor antagonist	HTR3A, HTR3B		-80.8
BRD-K46419649	U0126	MEK inhibitor, JAK inhibitor, MAP kinase inhibitor	JAK2, MAP2K1, MAP2K2, MAP3K1, MAP3K2		-81.01
BRD-A82656074	naltrindole	opioid receptor antagonist	OPRD1, OPRK1, OPRM1		-81.21
BRD-K88677950	PD-198306	MAP kinase inhibitor, MEK inhibitor	MAP2K1, MAP2K2, MAPK1, MAPK3	MEK inhibitor	-81.56
BRD-A56012032	thiorphan	membrane metalloendopeptidase inhibitor	MME		-81.59
BRD-K79353516	indolophenanthridine	CALY activator, dopamine receptor agonist	CALY, DRD1		-81.63
BRD-K77286328	reversine	Aurora kinase inhibitor, adenosine receptor antagonist	AURKB, ADORA3, AURKA, INCENP, MAP2K1	Aurora kinase inhibitor	-82.26
BRD-K09963420	saquinavir	HIV protease inhibitor, peptidase inhibitor	CYP3A4, CYP3A5		-82.27
BRD-K38615104	A-443644	AKT inhibitor	AKT1, AKT2, AKT3, CDC42BPB, GSK3B, PHKG1, PKIA, PRKACA		-82.51
BRD-K60060639	methyllidocaine	antiarrhythmic, phosphatidyl-inositol activator			-82.72
BRD-K45296539	ZD-7114	adrenergic receptor agonist	ADRB3		-82.83
BRD-K71512533	SNS-314	Aurora kinase inhibitor	AURKA, AURKB, AURKC	Aurora kinase inhibitor	-83.21
BRD-K46937689	phenazone	cyclooxygenase inhibitor	PTGS1, PTGS2		-83.58
BRD-A32917072	BRD-A32917072	ROR antagonist	RORC		-83.63
BRD-K33583600	isoliquiritigenin	guanylate cyclase activator, aldose reductase inhibitor, glutamate receptor antagonist, histamine receptor antagonist, SIRT activator	AKR1B1, HRH2, SIRT1		-83.77
BRD-K73982490	BI-78D3	JNK inhibitor	MAPK8		-84.16
BRD-K92991072	PAC-1	caspase activator	CASP3		-84.37
BRD-U88459701	atorvastatin	HMGCR inhibitor, dipeptidyl peptidase inhibitor, tumor necrosis factor expression inhibitor	HMGCR, DPP4, AHR, CYP3A5, FASLG	HMGCR inhibitor	-84.46
BRD-A62434282	goserelin	gonadotropin releasing factor hormone receptor agonist, luteinizing hormone releasing hormone agonist	GNRHR, GNRH1, LHCGR		-84.48
BRD-K91243525	SR-142948	neurotensin receptor antagonist	NTSR1		-84.5
BRD-K53570330	carbofuran	cholinesterase inhibitor			-84.51
BRD-K47717570	NBQX	glutamate receptor antagonist, kainate receptor antagonist	GRIA1, GRIA2, GRIA3, GRIA4, GRIK1, GRIN1, GRIN2A, GRIN2B		-84.74
BRD-K96319534	phentermine	adrenergic transmitter uptake inhibitor, dopamine transmitter uptake inhibitor, serotonin uptake inhibitor	MAOA, MAOB, SLC6A2, SLC6A3, SLC6A4		-84.94
BRD-U51951544	ZG-10	JNK inhibitor	MAPK8		-85.03
BRD-A09467419	mebeverine	acetylcholine receptor antagonist	CHRM1, CHRM2, CHRM3, CHRM4		-85.63
BRD-K18909381	CGS-12066B	serotonin receptor agonist	HTR1B, HTR1A, HTR1D, HTR2A, HTR2B, HTR2C		-85.92
BRD-K86191271	cytosporone-b	HMR receptor agonist	NR4A1		-85.92
BRD-K39944607	ochratoxin-a	phenylalanyl tRNA synthetase inhibitor	SLC22A6		-85.92
BRD-K08998509	fananserin	dopamine receptor antagonist, serotonin receptor antagonist	HTR2A, DRD4		-86.04
BRD-K74212935	ergocryptine	dopamine agonist			-86.08
BRD-A29734509	disopyramide	voltage-gated sodium channel blocker	SCN5A, CHRM1, CHRM2, CHRM3, KCND2, KCND3, KCNH2		-86.44
BRD-K64606589	apicidin	HDAC inhibitor	HDAC1, HDAC10, HDAC11, HDAC2, HDAC3, HDAC4, HDAC5, HDAC6, HDAC7, HDAC8, HDAC9	HDAC inhibitor	-86.58
BRD-A90311807	cilastatin	dehydropeptidase inhibitor	DPEP1		-86.66
BRD-K72166146	dihydroergotamine	serotonin receptor agonist, adrenergic receptor partial agonist, dopamine receptor agonist	HTR1D, HTR1B, ADRA2A, DRD2, HTR1E, HTR1F, HTR2B, HTR7		-86.72
BRD-K07507905	BRL-37344	adrenergic receptor agonist	ADRB3, ADRB1, ADRB2		-86.73
BRD-A93659613	GR-89696	opioid receptor agonist	OPRK1		-86.73
BRD-K52721684	PCO-400	potassium channel activator, potassium channel agonist	ABCC9, KCNJ8	Potassium channel activator	-86.84
BRD-K75532464	FTI-276	farnesyltransferase inhibitor	FNTA, FNTB		-86.84
BRD-K74430258	1,2-dichlorobenzene	hepatotoxicant that induces oxidative stress and inflammatory response			-87.11
BRD-K02283807	GR-32191	thromboxane receptor antagonist, prostanoid receptor antagonist	TBXA2R	Thromboxane receptor antagonist	-87.43
BRD-K52911425	GDC-0941	PI3K inhibitor	PIK3CG, PIK3CA, PIK3CB, PIK3CD	PI3K inhibitor	-87.51
BRD-K62810658	PD-98059	MEK inhibitor, MAP kinase inhibitor	MAP2K1, AKT1, CHEK1, GSK3B, LCK, MAP2K2, MAPK1, MAPK11, MAPK12, MAPK14, MAPK3, MAPK8, PRKCA, RAF1, ROCK1, RPS6KB1, SGK1	MEK inhibitor	-88.14
BRD-K52172416	anastrozole	aromatase inhibitor	CYP19A1		-88.15
BRD-K30816563	ranitidine	histamine receptor antagonist	HRH2, SLC22A2		-88.65
BRD-K20401833	BRD-K20401833	ROR inverse agonist	RORA		-88.65
BRD-K81209512	AG-494	epidermal growth factor receptor (EGFR) inhibitor, tyrosine kinase inhibitor	EGFR		-88.72
BRD-K97330509	SRC-kinase-inhibitor-II	src inhibitor			-88.73
BRD-A70268693	PG-9	presynaptic cholinergic modulator			-88.84
BRD-A23683907	NAS-181	serotonin receptor antagonist	HTR1B		-88.98
BRD-K53523901	arctigenin	adiponectin receptor agonist, AP inhibitor, aryl hydrocarbon receptor antagonist, HIV integrase inhibitor, MEK inhibitor, NFkB pathway inhibitor, topoisomerase inhibitor	ADIPOR1, AHR, CHUK, MAP2K1		-89
BRD-K55127134	fluphenazine	dopamine receptor antagonist, acetylcholine receptor ligand, dopamine receptor, histamine receptor antagonist, serotonin receptor antagonist	DRD2, DRD1, CALM1, CHRNA7, DRD5, HRH1, HTR2A, HTR6, HTR7	Dopamine receptor antagonist	-89.01
BRD-K21733600	rofecoxib	cyclooxygenase inhibitor	PTGS2, CYP3A4, ELN		-89.19
BRD-K17016787	estriol	estrogen receptor agonist, estrogen receptor antagonist	ESR1, ESR2		-89.21
BRD-K60184833	tyrphostin-46	tyrosine kinase inhibitor	EGFR		-89.21
BRD-K14200658	syrosingopine	vesicular monoamine transporter inhibitor	SLC18A2, SLC18A1		-89.76
BRD-A18202423	CPCCOEt	glutamate receptor antagonist	GRM1		-90.06
BRD-A04668240	CGP-52432	GABA receptor antagonist	GABBR1, GABBR2	GABA receptor antagonist	-90.13
BRD-K52640952	BRD-K52640952	topoisomerase inhibitor	TOP1		-90.16
BRD-K69932463	AZD-8055	mTOR inhibitor	MTOR	MTOR inhibitor	-90.59
BRD-K80725821	RS-16566	(R)-zacopride ligand			-90.61
BRD-K64314806	BRD-K64314806	lipoxygenase inhibitor			-90.88
BRD-K98530306	clonidine	adrenergic receptor agonist	ADRA2A, ADRA2B, ADRA2C, ADRA1A, ADRA1B, ADRA1D		-91.02
BRD-U66370498	androstanol	constitutive androstane receptor (CAR) inhibitor	NR1I3		-91.02
BRD-A80641450	FR-139317	endothelin receptor antagonist	EDNRA		-91.18
BRD-K16444452	ibudilast	phosphodiesterase inhibitor, leukotriene receptor antagonist, toll-like receptor antagonist, macrophage migration inhibiting factor inhibitor, macrophage migration inhibiting factor modulator, mediator release inhibitor, nitric oxide synthase inhibitor	PDE4A, PDE4B, PDE4C, MIF, PDE10A, PDE3A, PDE4D, TLR4, CYSLTR1, IL1B, IL6, PDE11A, PDE5A		-91.4
BRD-A26384407	chlortalidone	carbonic anhydrase inhibitor, diuretic, sodium ion tranport inhibitor	CA7, CA1, CA12, CA14, CA4, SLC12A1		-91.53
BRD-K01493881	apigenin	casein kinase inhibitor, cell proliferation inhibitor, cytochrome P450 inhibitor, GABA receptor antagonist, glutamate receptor antagonist, monoamine oxidase inhibitor, nitric oxide production inhibitor, ornithine decarboxylase inhibitor, quorum sensing signaling modulator, VEGF expression inhibitor, xanthine oxidase inhibitor	AKR1B1, AR, CDK6, CFTR, CYP19A1, CYP1A2, CYP1B1, HSD17B1, MAOA, ODC1, XDH		-92.11
BRD-K26947839	BRD-K26947839	NADPH oxidase inhibitor	NOX1		-92.16
BRD-K82941592	rosuvastatin	HMGCR inhibitor	HMGCR	HMGCR inhibitor	-92.28
BRD-K61480498	epoxycholesterol	LXR agonist	NR1H2, NR1H3		-92.32
BRD-A16444946	acarbose	glucosidase inhibitor	GAA, MGAM, AMY2A, SI		-92.36
BRD-K60038276	irbesartan	angiotensin receptor antagonist, liver bile acid transporter inhibitor	AGTR1, JUN, SLC10A1	Angiotensin receptor antagonist	-92.52
BRD-K77175907	calcifediol	vitamin D receptor agonist	VDR	Vitamin D receptor agonist	-92.62
BRD-A63836183	PD-123319	angiotensin antagonist	AGTR2		-92.71
BRD-A55756846	H-7	PKA inhibitor	PKIA, PRKACA, PRKAR1A	PKA inhibitor	-92.71
BRD-K12401458	BRD-K12401458	lysophospholipid receptor agonist	S1PR4		-92.79
BRD-K70578146	dactinomycin	DNA directed RNA polymerase inhibitor, nucleic acid syntheis inhibitor, protein synthesis inhibitor	POLR2A		-92.98
BRD-K51575138	TPCA-1	IKK inhibitor	IKBKB	IKK inhibitor	-93
BRD-K84987553	MDM2-inhibitor	MDM inhibitor	MDM2	MDM inhibitor	-93.16
BRD-K48869804	icilin	TRPA1 agonist, TRPM8 agonist	TRPA1, TRPM8		-93.34
BRD-K12244279	MEK1-2-inhibitor	MEK inhibitor	MAP2K1, MAP2K2	MEK inhibitor	-93.37
BRD-K92678294	irilin-a	isoflavone			-93.38
BRD-K02130563	panobinostat	HDAC inhibitor, apoptosis stimulant, cell cycle inhibitor	HDAC1, HDAC2, HDAC3, HDAC4, HDAC6, HDAC7, HDAC8, HDAC9	HDAC inhibitor	-93.57
BRD-K92428153	mycophenolate-mofetil	dehydrogenase inhibitor, hydroxycarboxylic acid receptor agonist, immunosuppressant, IMPDH inhibitor, inosine monophosphate dehydrogenase inhibitor	IMPDH1, IMPDH2, HCAR2	IMPDH inhibitor	-93.6
BRD-A67748489	K3644	Kinesin-Like Spindle Protein KIF11 (KSP, Eg5) Inhibitors, mitotic kinesin inhibitor	KIF11		-93.73
BRD-K85853281	BRD-K85853281	radical formation stimulant, RNA synthesis inhibitor, topoisomerase inhibitor	TOP2A		-93.76
BRD-K17378184	prestwick-559	dopamine receptor agonist	DRD3, ADRA1A, ADRA1D, ADRA2A, DRD1, DRD2, DRD4, HTR1A, HTR2B		-93.78
BRD-K56450366	NSC-94258	antitumor agent	AKR1B1, CYP19A1, HSD17B1		-93.78
BRD-K20714604	RS-56812	serotonin receptor antagonist, serotonin receptor partial agonist	HTR3A		-94.12
BRD-K45068323	W-13	calmodulin antagonist	CALM1, MYLK, PDE1A	Calmodulin antagonist	-94.13
BRD-K60476892	YC-1	activator of soluble guanylyl cyclase, guanylate cyclase activator, hypoxia inducible factor inhibitor	HIF1A, GUCY1A2, GUCY1A3, GUCY1B3		-94.29
BRD-K62353524	DY-131	estrogen-related receptor agonist	ESR2, ESRRB, ESRRG		-94.42
BRD-K11399644	phenformin	AMPK activator	KCNJ8, PRKAA1		-94.44
BRD-A76093993	cromakalim	ATP channel activator, potassium channel agonist	KCNJ8, ABCC9, KCNJ5		-94.58
BRD-K25186396	tangeritin	cell cycle inhibitor			-94.71
BRD-A11007541	BCI-hydrochloride	MAP kinase phosphatase inhibitor, protein phosphatase inhibitor	DUSP1, DUSP6		-94.71
BRD-M16762496	PIK-75	DNA protein kinase inhibitor, P110 inhibitor, Phosphatidylinositol 3-kinase (PI3K) inhibitor, PI3K inhibitor	PIK3CA, PIK3CB, PIK3CD, PIK3CG, PRKDC	PI3K inhibitor	-94.73
BRD-K24132293	piperlongumine	glutathione transferase inhibitor			-94.86
BRD-K43164539	cholic-acid	ferrochelatase inhibitor, unidentified pharmacological activity	CES1, FECH, PLA2G1B, ADH1C, COX4I1, COX5A, COX5B, COX6A2, COX6B1, COX6C, COX7A1, COX7B, COX7C, COX8A, ESRRG, FABP6, GPBAR1, MT-CO1, MT-CO2, MT-CO3	Bile acid	-95.16
BRD-K78280988	anandamide	cannabinoid receptor agonist, potassium channel blocker, TRPV agonist	CNR1, CNR2, TRPV1, CACNA1G, CACNA1H, CACNA1I, GLRA1, GPR119, GPR18, GPR55, KCNA2, KCND3, KCNK3, KCNK9, TRPM8	Cannabinoid receptor agonist	-95.22
BRD-K63945320	dihydrosamidin	nitric oxide production inhibitor, phospholipase inhibitor, platelet activating factor receptor antagonist			-95.23
BRD-K99369265	sirolimus	mTOR inhibitor, CCR expression inhibitor, cell cycle inhibitor, proteasome inhibitor, protein kinase inhibitor, T cell inhibitor	MTOR, FKBP1A, CCR5, FGF2		-95.26
BRD-A81233518	glycopyrrolate	acetylcholine receptor antagonist	CHRM1, CHRM3, CHRM2, CHRM4, CHRM5		-95.35
BRD-K30677119	PP-30	RAF inhibitor	RAF1		-95.38
BRD-K05434375	HA-1004	calcium channel blocker			-95.44
BRD-K94176593	TWS-119	glycogen synthase kinase inhibitor	GSK3B, JUN, MYC	Glycogen synthase kinase inhibitor	-95.54
BRD-K66175015	afatinib	EGFR inhibitor, receptor tyrosine protein kinase inhibitor, tyrosine kinase inhibitor	EGFR, ERBB2, ERBB4	EGFR inhibitor	-95.65
BRD-K42098891	protriptyline	tricyclic antidepressant (TCA)	SLC6A2, SLC6A4	Tricyclic antidepressant	-95.71
BRD-K00615600	AG-14361	PARP inhibitor	PARP1	PARP inhibitor	-96.03
BRD-K01192156	tyrphostin-AG-112	protein tyrosine kinase inhibitor	EGFR		-96.26
BRD-A93206962	L-755507	adrenergic receptor agonist, adrenergic receptor partial agonist	ADRB3, ADRB1, ADRB2		-96.54
BRD-A01295252	trans-7-hydroxy-pipat	dopamine receptor ligand			-96.62
BRD-A73909368	dactinomycin	DNA directed RNA polymerase inhibitor, nucleic acid syntheis inhibitor, protein synthesis inhibitor	POLR2A		-97.03
BRD-A11702965	chromomycin-a3	DNA binding			-97.06
BRD-K70557564	zosuquidar	P glycoprotein inhibitor, P glycoprotein modulator	ABCB1, ABCB4		-97.28
BRD-K98426715	tubacin	HDAC inhibitor	HDAC6		-97.37
BRD-A04553218	chlorphenamine	histamine receptor antagonist	HRH1, SLC6A2, SLC6A3, SLC6A4		-97.6
BRD-M41783010	acamprosate	glutamate receptor antagonist, excitatory amino acid receptor antagonist, GABA receptor agonist, glutamate receptor modulator	GABRA1, GABRA2, GABRA3, GABRA4, GABRA5, GABRA6, GABRB1, GABRB2, GABRB3, GABRD, GABRE, GABRG1, GABRG2, GABRG3, GABRP, GABRQ, GRIN1, GRIN2A, GRIN2B, GRIN2C, GRIN2D, GRIN3A, GRIN3B, GRM5		-97.69
BRD-K20197062	SA-94315	caspase inhibitor	CASP3		-97.73
BRD-A67433117	NCS-382	GABA receptor antagonist	GABBR1, GABBR2, SLC52A2		-97.74
BRD-K88560311	rucaparib	PARP inhibitor	PARP1, PARP2	PARP inhibitor	-97.87
BRD-K06543683	bisindolylmaleimide-ix	PKC inhibitor, glycogen synthase kinase inhibitor, leucine rich repeat kinase inhibitor, SIRT inhibitor	SIRT1, AKT1, GSK3B, LCK, LRRK2, MAPK1, MAPK11, MAPK12, MAPK14, MAPK8, PRKCA, ROCK1, RPS6KB1, SIRT2		-97.96
BRD-K79090631	CGP-60474	CDK inhibitor, PKC inhibitor	CDK1, CDK2		-98
BRD-K92093830	doxorubicin	topoisomerase inhibitor, DNA intercalating drug	TOP2A	Topoisomerase inhibitor	-98.02
BRD-K85871428	SC-68376	p38 MAPK inhibitor	MAPK14		-98.15
BRD-K87909389	alvocidib	CDK inhibitor, apoptosis stimulant, BCL inhibitor, cell cycle inhibitor, MCL1 inhibitor, survivin inhibitor, XIAP inhibitor	CDK2, CDK4, CDK1, CDK6, CDK7, CDK9, CDK5, CDK8, EGFR, PYGM, BCL2, BIRC5, CCNT1, MCL1, XIAP		-98.27
BRD-K08554278	bisbenzimide	BCL inhibitor, DNA binding, topoisomerase inhibitor	BCL2L1, TOP1		-98.4
BRD-K04548931	pidorubicine	topoisomerase inhibitor, DNA intercalating drug	TOP2A	Topoisomerase inhibitor	-98.59
BRD-K06895174	cisapride	acetylcholine receptor agonist, serotonin receptor agonist	HTR4, KCNH2, CYP2B6, CYP2C8, CYP3A5, CYP3A7, HTR2A, HTR3A	Serotonin receptor agonist	-98.6
BRD-A68009927	daunorubicin	RNA synthesis inhibitor, topoisomerase inhibitor, DNA synthesis inhibitor, radical formation stimulant	TOP2A, TOP2B		-98.7
BRD-K07325606	hispidin	beta secretase inhibitor, cyclooxygenase inhibitor, HIV integrase inhibitor, PKC inhibitor, prolyl endopeptidase inhibitor, xanthine oxidase inhibitor	PREP, PRKCB, PTGS2, XDH		-98.76
BRD-K57080016	selumetinib	MEK inhibitor, MAP kinase inhibitor	MAP2K1, MAP2K2	MEK inhibitor	-98.9
BRD-K93258693	GW-9662	PPAR receptor antagonist	PPARG, NCOA2, RXRA		-98.95
BRD-A85587465	bemesetron	serotonin receptor antagonist	HTR3A, HTR3B	Serotonin receptor antagonist	-98.97
BRD-A02710418	meptazinol	opioid receptor agonist	BCHE		-99.09
BRD-A13122391	triptolide	RNA polymerase inhibitor	CYP2C19, RELA		-99.11
BRD-K43389675	daunorubicin	RNA synthesis inhibitor, topoisomerase inhibitor, DNA synthesis inhibitor, radical formation stimulant	TOP2A, TOP2B	Topoisomerase inhibitor	-99.21
BRD-K17210248	daunorubicin	RNA synthesis inhibitor, topoisomerase inhibitor, DNA synthesis inhibitor, radical formation stimulant	TOP2A, TOP2B		-99.31
BRD-K28667196	fillalbin	increases arterial blood pressure			-99.34
BRD-K30990140	FR-122047	cyclooxygenase inhibitor			-99.41
BRD-K54411430	robustic-acid	cAMP inhibitor			-99.61
BRD-K26160755	RS-45041-190	imidazoline receptor agonist			-99.62
BRD-K32830106	guanfacine	adrenergic receptor agonist, HCN (hyperpolarization activated cyclic nucleotide gated) channel blocker	ADRA2A, ADRA2B, ADRA2C, CYP3A5, HCN1, HCN2, HCN3, HCN4		-99.7
BRD-K26674531	GR-235	FXR antagonist, cholesterol inhibitor, estrogen receptor agonist, IKK inhibitor, progesterone receptor agonist, PXR agonist	ESR1, IKBKB, NR1H4, NR1I2, PGR	FXR antagonist	-99.93

## Sheet: Table S8
Table S8. KEGG enrichment analysis of pan PPAR-iMSC-EV signatures
Gene Set Name	# Genes in Gene Set (K)	# Genes in Overlap (k)	k/K	FDR q-value
Dopaminergic synapse	128	13	0.101562	1.74e-05
Serotonergic synapse	112	11	0.0982143	8.9e-05
Amphetamine addiction	65	9	0.138462	8.9e-05
HIF-1 signaling pathway	98	10	0.102041	0.00012
AGE-RAGE signaling pathway in diabetic complications	98	10	0.102041	0.00012
Legionellosis	54	8	0.148148	0.00012
Estrogen signaling pathway	133	11	0.0827068	0.00016
Proteoglycans in cancer	195	13	0.0666667	0.00018
Inflammatory mediator regulation of TRP channels	92	9	0.0978261	0.00025
Glioma	68	8	0.117647	0.00025
Chagas disease (American trypanosomiasis)	101	9	0.0891089	0.00044
EGFR tyrosine kinase inhibitor resistance	78	8	0.102564	0.00046
ErbB signaling pathway	83	8	0.0963855	0.00057
Focal adhesion	197	12	0.0609137	0.00057
Insulin resistance	107	9	0.0841121	0.00057
Phospholipase D signaling pathway	145	10	0.0689655	0.00083
Calcium signaling pathway	179	11	0.0614525	0.0009
Platinum drug resistance	70	7	0.1	0.0012
Cellular senescence	156	10	0.0641026	0.0012
Osteoclast differentiation	124	9	0.0725806	0.0012
Prostate cancer	97	8	0.0824742	0.0012
Choline metabolism in cancer	98	8	0.0816327	0.0012
Relaxin signaling pathway	130	9	0.0692308	0.0013
Pertussis	74	7	0.0945946	0.0013
Hepatitis C	131	9	0.0687023	0.0013
Pathways in cancer	515	19	0.0368932	0.0014
Influenza A	168	10	0.0595238	0.0016
Steroid hormone biosynthesis	58	6	0.103448	0.002
VEGF signaling pathway	59	6	0.101695	0.002
Insulin secretion	84	7	0.0833333	0.002
Hepatitis B	142	9	0.0633803	0.002
Sphingolipid signaling pathway	116	8	0.0689655	0.0023
Gap junction	87	7	0.0804598	0.0023
Fc gamma R-mediated phagocytosis	89	7	0.0786517	0.0025
Natural killer cell mediated cytotoxicity	124	8	0.0645161	0.0031
Non-small cell lung cancer	66	6	0.0909091	0.0031
PI3K-Akt signaling pathway	348	14	0.0402299	0.0032
Pancreatic secretion	95	7	0.0736842	0.0032
cGMP-PKG signaling pathway	160	9	0.05625	0.0033
cAMP signaling pathway	195	10	0.0512821	0.0033
Neuroactive ligand-receptor interaction	272	12	0.0441176	0.0033
Hepatocellular carcinoma	163	9	0.0552147	0.0035
T cell receptor signaling pathway	99	7	0.0707071	0.0036
B cell receptor signaling pathway	71	6	0.084507	0.0036
NOD-like receptor signaling pathway	166	9	0.0542169	0.0037
Rap1 signaling pathway	203	10	0.0492611	0.0038
Toll-like receptor signaling pathway	102	7	0.0686275	0.0038
Measles	133	8	0.0601504	0.0038
Cocaine addiction	49	5	0.102041	0.0041
Tuberculosis	172	9	0.0523256	0.0043
Complement and coagulation cascades	78	6	0.0769231	0.0048
MAPK signaling pathway	293	12	0.0409556	0.0049
Cholinergic synapse	111	7	0.0630631	0.0053
Regulation of lipolysis in adipocytes	53	5	0.0943396	0.0053
Chemokine signaling pathway	181	9	0.0497238	0.0055
Non-alcoholic fatty liver disease (NAFLD)	149	8	0.0536913	0.0062
Neurotrophin signaling pathway	116	7	0.0603448	0.0064
Ras signaling pathway	228	10	0.0438596	0.0069
Vascular smooth muscle contraction	119	7	0.0588235	0.0071
African trypanosomiasis	34	4	0.117647	0.0071
Longevity regulating pathway	88	6	0.0681818	0.0073
Longevity regulating pathway - multiple species	61	5	0.0819672	0.0081
Autophagy - animal	125	7	0.056	0.0085
Jak-STAT signaling pathway	160	8	0.05	0.0085
Small cell lung cancer	92	6	0.0652174	0.0085
Phenylalanine metabolism	17	3	0.176471	0.0087
NF-kappa B signaling pathway	93	6	0.0645161	0.0087
Progesterone-mediated oocyte maturation	94	6	0.0638298	0.0089
Amoebiasis	94	6	0.0638298	0.0089
Glycine, serine and threonine metabolism	39	4	0.102564	0.0095
FoxO signaling pathway	130	7	0.0538462	0.0095
Fat digestion and absorption	39	4	0.102564	0.0095
Acute myeloid leukemia	66	5	0.0757576	0.0095
Fluid shear stress and atherosclerosis	133	7	0.0526316	0.0103
Insulin signaling pathway	134	7	0.0522388	0.0106
Prolactin signaling pathway	69	5	0.0724638	0.0109
Carbohydrate digestion and absorption	42	4	0.0952381	0.0111
Leishmaniasis	70	5	0.0714286	0.0112
Adrenergic signaling in cardiomyocytes	139	7	0.0503597	0.0122
TNF signaling pathway	108	6	0.0555556	0.0144
Type II diabetes mellitus	46	4	0.0869565	0.0144
Kaposi's sarcoma-associated herpesvirus infection	183	8	0.0437158	0.0144
Toxoplasmosis	109	6	0.0550459	0.0145
Chronic myeloid leukemia	76	5	0.0657895	0.0145
Malaria	47	4	0.0851064	0.0146
Breast cancer	147	7	0.047619	0.0149
mTOR signaling pathway	148	7	0.0472973	0.0153
MicroRNAs in cancer	149	7	0.0469799	0.0156
AMPK signaling pathway	120	6	0.05	0.021
Colorectal cancer	85	5	0.0588235	0.021
GnRH signaling pathway	88	5	0.0568182	0.0238
HTLV-I infection	250	9	0.036	0.0249
Endometrial cancer	58	4	0.0689655	0.0265
IL-17 signaling pathway	92	5	0.0543478	0.0273
Aldosterone synthesis and secretion	93	5	0.0537634	0.0282
Endocrine resistance	95	5	0.0526316	0.0303
Apelin signaling pathway	133	6	0.0451128	0.0303
Cytokine-cytokine receptor interaction	263	9	0.0342205	0.0314
Long-term potentiation	64	4	0.0625	0.0341
Glucagon signaling pathway	100	5	0.05	0.0353
Human papillomavirus infection	317	10	0.0315457	0.0353
Central carbon metabolism in cancer	65	4	0.0615385	0.0353
Drug metabolism - cytochrome P450	66	4	0.0606061	0.0361
Tyrosine metabolism	36	3	0.0833333	0.0372
Fc epsilon RI signaling pathway	67	4	0.0597015	0.0372
Alcoholism	142	6	0.0422535	0.0372
Graft-versus-host disease	36	3	0.0833333	0.0372
Wnt signaling pathway	143	6	0.041958	0.0373
Aldosterone-regulated sodium reabsorption	37	3	0.0810811	0.038
Adipocytokine signaling pathway	69	4	0.057971	0.0389
PPAR signaling pathway	69	2	0.0289855	0.0416
Gastric acid secretion	72	4	0.0555556	0.0441
Melanoma	72	4	0.0555556	0.0441
Tryptophan metabolism	40	3	0.075	0.0444
Epstein-Barr virus infection	194	7	0.0360825	0.0444
Pancreatic cancer	74	4	0.0540541	0.0463
Bladder cancer	41	3	0.0731707	0.0463
Necroptosis	155	6	0.0387097	0.0483
